# Supplementary material for: Extracellular Matrix Protein Signatures of the Outer and Inner Zones of the Rat Adrenal Cortex
Source: J Proteome Res. 2024 Jul 17;23(8):3418–32. doi: 10.1021/acs.jproteome.4c00071 (PMC11301687; doi:10.1021/acs.jproteome.4c00071)
Supplement: Supplementary file 2 — pr4c00071_si_003.xlsx [file pr4c00071_si_003.xlsx]

## Sheet: total-proteins-OF-IF
Table S1 - The total number of proteins identified in all the samples (PRIDE project PXD046828)
Table S1 - The total number of proteins identified in all the samples (PRIDE repository, project accession PXD046828)	LFQ intensity FE-femea_n2	LFQ intensity FE-femea_n3	LFQ intensity FE-macho_n1	LFQ intensity FE-macho_n2	LFQ intensity FE-macho_n3	LFQ intensity Fi-femea_n1	LFQ intensity Fi-femea_n2	LFQ intensity Fi-femea_n3	LFQ intensity Fi-macho_n1	LFQ intensity Fi-macho_n2	LFQ intensity Fi-macho_n3	C: Only identified by site	C: Reverse	C: Potential contaminant	C: Taxonomy IDs	N: Peptides	N: Razor + unique peptides	N: Unique peptides	N: Sequence coverage [%]	N: Unique + razor sequence coverage [%]	N: Unique sequence coverage [%]	N: Mol. weight [kDa]	N: Q-value	N: Score	N: Intensity	N: iBAQ peptides	N: MS/MS count	N: Unique peptides FE-femea_n1	N: Unique peptides FE-femea_n2	N: Unique peptides FE-femea_n3	N: Unique peptides FE-macho_n1	N: Unique peptides FE-macho_n2	N: Unique peptides FE-macho_n3	N: Unique peptides Fi-femea_n1	N: Unique peptides Fi-femea_n2	N: Unique peptides Fi-femea_n3	N: Unique peptides Fi-macho_n1	N: Unique peptides Fi-macho_n2	N: Unique peptides Fi-macho_n3	N: Peptide counts (all)	N: Peptide counts (razor+unique)	N: Peptide counts (unique)	N: Number of proteins	N: Peptides FE-femea_n1	N: Peptides FE-femea_n2	N: Peptides FE-femea_n3	N: Peptides FE-macho_n1	N: Peptides FE-macho_n2	N: Peptides FE-macho_n3
NaN	202428	206637	191039	219537	208947	20733	228224	234701	216292	243538	242592				-1	10	10	10	39.1	39.1	39.1	37429	0	191.41	587970000	20	128	1	3	7	2	4	6	7	9	10	7	10	10	NaN	NaN	NaN	9	1	3	7	2	4	6
199181	182173	195837	180066	182608	NaN	210664	208327	184137	200943	185595	178481				-1	2	2	2	10.9	10.9	10.9	27763	0	86402	36309000	11	103	2	2	2	2	2	1	2	2	2	2	2	2	NaN	NaN	NaN	48	2	2	2	2	2	1
NaN	NaN	NaN	NaN	NaN	NaN	203925	192172	181821	173951	172765	176823				-1	3	3	3	8.6	8.6	8.6	37.71	0	163.56	14602000	21	25	1	0	0	0	0	0	3	3	3	2	2	3	NaN	NaN	NaN	5	1	0	0	0	0	0
196319	199329	194585	195346	192636	NaN	190446	193426	199433	193454	196223	20.08				-1	8	8	8	10.3	10.3	10.3	152.97	0	65.3	62586000	64	61	2	2	2	4	2	1	5	5	7	6	6	7	NaN	NaN	NaN	4	2	2	2	4	2	1
179037	175571	173498	175632	177237	177112	173315	173203	173166	175492	177606	17372				-1	1	1	1	0.9	0.9	0.9	199.36	0	10825	8481800	63	32	1	1	1	1	1	1	1	1	1	1	1	1	NaN	NaN	NaN	5	1	1	1	1	1	1
NaN	NaN	NaN	NaN	158011	NaN	164406	177538	177637	169834	163152	16417				-1	3	3	3	2.2	2.2	2.2	332.91	0	31555	8425200	165	21	1	1	1	1	2	1	3	3	3	3	3	3	NaN	NaN	NaN	3	1	1	1	1	2	1
NaN	NaN	NaN	NaN	NaN	NaN	189399	179966	163725	NaN	161297	159964				-1	4	3	3	7	5.8	5.8	74361	0	26432	8608800	32	12	0	0	0	0	0	0	3	3	3	0	1	3	NaN	NaN	NaN	4	0	0	0	0	0	0
NaN	NaN	NaN	NaN	NaN	NaN	202629	193859	177325	171441	167779	17206				-1	4	4	3	10.5	10.5	9.3	74.27	0	59298	17504000	36	15	0	0	0	0	0	0	3	3	3	1	2	3	NaN	NaN	NaN	4	0	0	0	0	0	0
NaN	191686	189677	NaN	192276	NaN	19599	193281	196914	201259	196493	201472				-1	5	5	5	19.8	19.8	19.8	30601	0	40095	35759000	17	26	1	2	2	1	2	0	4	3	3	3	4	4	NaN	NaN	NaN	10	1	2	2	1	2	0
196639	199512	19571	197326	19.96	197484	198334	196287	197382	196034	198489	196421				-1	8	8	8	18.4	18.4	18.4	62277	0	125.27	113520000	31	60	4	7	7	6	8	4	7	7	7	5	6	7	NaN	NaN	NaN	9	4	7	7	6	8	4
NaN	NaN	NaN	NaN	NaN	NaN	21166	21334	203721	179925	204937	196716				-1	6	6	6	22.1	22.1	22.1	31548	0	87352	87014000	19	57	0	0	0	0	0	0	6	6	5	3	5	6	NaN	NaN	NaN	5	0	0	0	0	0	0
170503	17446	169993	173734	17002	NaN	173321	174968	183649	191779	171064	171397				-1	4	4	4	8.2	8.2	8.2	79739	0	37541	13161000	49	35	2	3	3	2	2	1	4	4	3	3	4	3	NaN	NaN	NaN	6	2	3	3	2	2	1
NaN	NaN	NaN	NaN	NaN	NaN	210229	214253	222421	210557	219456	215481				-1	13	13	13	22.5	22.5	22.5	77912	0	323.31	370730000	40	166	0	0	0	0	0	0	12	12	13	11	13	13	NaN	NaN	NaN	5	0	0	0	0	0	0
NaN	172497	169693	171514	171225	171519	177778	179235	180937	185196	179515	186581				-1	3	3	3	3.9	3.9	3.9	118.06	0	27607	12562000	56	35	1	3	2	2	2	2	2	2	3	2	3	3	NaN	NaN	NaN	9	1	3	2	2	2	2
NaN	NaN	186036	186171	18953	NaN	19673	198621	19976	206167	203441	204444				-1	5	5	5	10.7	10.7	10.7	72335	0	52145	57040000	38	50	1	1	3	2	3	1	4	5	5	5	5	5	NaN	NaN	NaN	11	1	1	3	2	3	1
192861	196197	199336	194455	202454	192669	186746	196445	197727	193014	210013	210647				-1	6	4	1	21.7	15.4	3.3	47075	0	270.6	77458000	17	127	0	0	1	0	1	1	0	0	1	1	0	1	NaN	NaN	NaN	7	3	5	6	5	6	4
NaN	190804	189139	189629	192793	191132	184277	196815	18488	194594	204793	199703				-1	1	1	1	7.2	7.2	7.2	30939	0	84334	32579000	13	50	1	1	1	1	1	1	1	1	1	1	1	1	NaN	NaN	NaN	2	1	1	1	1	1	1
188599	187062	184959	189806	189528	181281	195126	201539	199522	200808	203281	202921				-1	6	6	6	24.7	24.7	24.7	37249	0	98075	55823000	22	40	2	4	3	3	3	2	5	5	5	4	4	5	NaN	NaN	NaN	6	2	4	3	3	3	2
177385	190384	181736	NaN	NaN	17803	NaN	NaN	NaN	170487	174894	183434				-1	1	1	1	1.9	1.9	1.9	133.25	0	94172	11645000	57	6	1	1	1	1	1	1	0	1	1	1	1	1	NaN	NaN	NaN	4	1	1	1	1	1	1
NaN	NaN	NaN	NaN	NaN	NaN	171006	NaN	172667	NaN	NaN	176866				-1	2	2	2	5.8	5.8	5.8	59919	0	30799	6998700	24	49	1	1	1	1	1	1	2	1	2	1	1	2	NaN	NaN	NaN	17	1	1	1	1	1	1
209187	210396	212477	217948	21.57	211288	198198	212716	212302	212855	215619	214181				-1	7	7	7	47.9	47.9	47.9	27249	0	143.36	149520000	14	127	6	4	7	5	6	4	6	7	7	7	7	7	NaN	NaN	NaN	6	6	4	7	5	6	4
NaN	NaN	NaN	NaN	NaN	NaN	225814	213753	208868	NaN	205253	203428				-1	2	2	2	7.1	7.1	7.1	29484	0	14537	67358000	15	16	0	0	1	0	1	0	2	2	2	1	2	2	NaN	NaN	NaN	4	0	0	1	0	1	0
NaN	NaN	NaN	NaN	NaN	NaN	205206	186924	184509	NaN	NaN	17966				-1	2	2	2	11.5	11.5	11.5	25958	0	11919	10418000	8	14	0	0	0	0	0	0	2	2	2	1	1	2	NaN	NaN	NaN	7	0	0	0	0	0	0
NaN	NaN	191141	NaN	NaN	NaN	188773	20422	197161	NaN	192967	190521				-1	4	4	4	10.3	10.3	10.3	46914	0	42628	29148000	25	15	2	2	3	2	2	1	3	3	3	2	3	2	NaN	NaN	NaN	6	2	2	3	2	2	1
NaN	NaN	NaN	NaN	NaN	NaN	185595	203564	198236	187244	221778	196777				-1	5	5	5	43	43	43	15328	0	39216	85635000	9	43	0	0	0	1	0	0	3	4	4	2	5	5	NaN	NaN	NaN	11	0	0	0	1	0	0
NaN	NaN	177923	184549	NaN	NaN	198689	226215	216496	209397	238943	214918				-1	7	7	4	51.7	51.7	29.3	15979	0	212.59	258840000	11	79	0	0	1	3	0	0	3	4	4	3	4	3	NaN	NaN	NaN	12	0	0	2	3	0	0
NaN	NaN	NaN	NaN	NaN	NaN	238366	NaN	NaN	216023	NaN	NaN				-1	2	2	2	11.1	11.1	11.1	14107	0	14658	120300000	7	50	1	1	1	1	1	1	2	1	1	2	1	1	NaN	NaN	NaN	14	1	1	1	1	1	1
274123	278881	280002	282336	280278	281197	258388	250681	257302	262887	253192	252565				-1	13	13	13	12.3	12.3	12.3	137.2	0	323.31	8861300000	77	738	9	11	9	9	10	11	11	12	13	11	11	11	NaN	NaN	NaN	5	9	11	9	9	10	11
220119	217205	22667	228645	219165	22.74	238408	232757	239888	242863	233952	235783				-1	4	4	2	3	3	1.6	160.61	0	98245	892530000	76	194	1	1	1	1	1	2	2	2	2	2	2	2	NaN	NaN	NaN	4	3	3	3	3	3	4
270856	276451	28463	273335	275507	28765	27.15	25027	263501	269008	262282	255541				-1	13	13	13	11.2	11.2	11.2	129.56	0	193.76	6992400000	69	387	8	10	12	11	11	11	10	10	12	11	10	10	NaN	NaN	NaN	4	8	10	12	11	11	11
217227	217351	218628	216997	217601	217889	235667	229361	236794	240688	238692	235633				-1	15	15	15	29.9	29.9	29.9	50632	0	323.31	1260000000	25	318	9	8	12	12	11	13	13	13	14	15	15	14	NaN	NaN	NaN	2	9	8	12	12	11	13
NaN	NaN	NaN	NaN	NaN	NaN	181569	188829	199887	183323	189479	NaN				-1	3	3	3	11.8	11.8	11.8	55965	0	71687	16350000	27	45	0	0	0	0	0	0	2	2	2	2	3	1	NaN	NaN	NaN	4	0	0	0	0	0	0
NaN	199068	198104	NaN	198067	193051	NaN	216786	196168	18963	20.19	193687				-1	3	3	3	13.8	13.8	13.8	35828	0	51363	58421000	16	24	1	2	3	1	3	2	1	3	3	2	3	2	NaN	NaN	NaN	20	1	2	3	1	3	2
NaN	NaN	NaN	NaN	NaN	NaN	220453	214122	218387	231557	230565	217757				-1	4	4	4	16.3	16.3	16.3	25319	0	38818	190810000	11	45	1	1	0	1	1	0	4	4	4	4	4	3	NaN	NaN	NaN	27	1	1	0	1	1	0
NaN	NaN	NaN	NaN	NaN	NaN	186334	198304	194151	188083	187638	190983				-1	4	4	4	6.8	6.8	6.8	95313	0	52056	27228000	45	15	1	1	1	2	1	1	3	4	3	3	4	4	NaN	NaN	NaN	5	1	1	1	2	1	1
207631	211083	210316	204537	210699	208313	209046	22527	220172	201938	214662	220056				-1	9	9	0	32.9	32.9	0	46313	0	323.31	362040000	21	256	0	0	0	0	0	0	0	0	0	0	0	0	NaN	NaN	NaN	12	6	8	9	7	8	5
221282	226649	223747	222795	222395	21.92	232559	234371	235846	23944	234114	237896				-1	16	16	12	35.5	35.5	28	60504	0	323.31	1223500000	26	575	6	8	10	9	8	9	12	11	12	10	12	12	NaN	NaN	NaN	5	9	11	13	12	11	12
NaN	NaN	NaN	NaN	NaN	NaN	190308	186675	16811	168031	171296	168192				-1	3	3	3	6.3	6.3	6.3	68303	0	29257	8967700	37	15	1	1	1	0	1	0	3	3	3	3	2	2	NaN	NaN	NaN	4	1	1	1	0	1	0
NaN	NaN	NaN	NaN	NaN	NaN	174064	165182	158098	NaN	NaN	NaN				-1	2	2	2	6.5	6.5	6.5	54235	0	25126	1720500	31	6	0	0	0	0	0	0	2	2	2	0	1	1	NaN	NaN	NaN	3	0	0	0	0	0	0
NaN	NaN	NaN	NaN	NaN	NaN	NaN	189334	176525	NaN	NaN	NaN				-1	3	3	3	8.3	8.3	8.3	45568	0	18997	7670900	20	5	0	0	0	0	0	0	0	3	2	1	1	1	NaN	NaN	NaN	5	0	0	0	0	0	0
205033	200613	19314	190385	185201	190063	208688	209593	20959	206156	199458	201717				-1	3	3	1	4.1	4.1	1.7	173.09	0	131.57	94594000	73	150	1	1	1	1	1	1	1	1	1	1	1	1	NaN	NaN	NaN	3	3	3	3	3	3	2
NaN	NaN	NaN	NaN	NaN	NaN	NaN	175591	160059	NaN	162759	NaN				-1	2	2	2	13.4	13.4	13.4	22955	0	34384	2512000	14	9	0	0	0	0	0	0	0	2	2	0	2	1	NaN	NaN	NaN	4	0	0	0	0	0	0
217348	233429	233499	220371	235796	23487	227739	239359	239108	225738	240606	240189				-1	8	8	8	27.1	27.1	27.1	42.97	0	121.28	800140000	15	234	5	6	7	6	6	6	6	7	8	6	8	7	NaN	NaN	NaN	10	5	6	7	6	6	6
NaN	NaN	NaN	NaN	NaN	NaN	207487	214942	216268	206904	219854	21571				-1	4	4	4	10.1	10.1	10.1	50.87	0	221.6	78202000	20	75	0	0	0	0	1	0	4	4	4	3	4	4	NaN	NaN	NaN	8	0	0	0	0	1	0
NaN	NaN	150908	153033	155922	NaN	161314	214422	200215	157916	201241	196305				-1	9	9	9	23.6	23.6	23.6	56344	0	178.86	85635000	27	115	1	0	2	2	3	1	5	9	8	3	7	7	NaN	NaN	NaN	4	1	0	2	2	3	1
19956	200776	207242	NaN	207407	NaN	238113	231908	20187	204412	202301	200546				-1	3	3	3	28	28	28	13.99	0	70534	107060000	6	26	2	2	2	1	2	1	3	2	3	3	2	2	NaN	NaN	NaN	27	2	2	2	1	2	1
NaN	NaN	NaN	NaN	NaN	NaN	226904	213225	208162	196781	193002	202758				-1	5	5	5	28	28	28	19253	0	67093	128550000	10	38	0	0	0	0	0	0	5	5	5	4	5	5	NaN	NaN	NaN	4	0	0	0	0	0	0
NaN	NaN	NaN	NaN	NaN	NaN	19049	NaN	NaN	178564	NaN	NaN				-1	2	2	2	11.9	11.9	11.9	20885	0	49375	3207700	5	6	1	0	1	0	1	0	2	0	1	2	0	0	NaN	NaN	NaN	2	1	0	1	0	1	0
NaN	NaN	NaN	NaN	NaN	NaN	227329	208081	201663	187516	183833	192566				-1	3	3	3	23.1	23.1	23.1	15312	0	60961	63620000	9	46	0	0	0	0	0	0	3	3	3	3	2	3	NaN	NaN	NaN	5	0	0	0	0	0	0
NaN	NaN	NaN	NaN	172617	NaN	NaN	20786	185675	NaN	181991	176677				-1	4	4	4	7.5	7.5	7.5	81375	0	164.2	32815000	33	23	0	1	0	0	2	0	1	4	4	0	4	3	NaN	NaN	NaN	14	0	1	0	0	2	0
NaN	NaN	NaN	NaN	NaN	NaN	218978	181699	178893	172781	176178	177029				-1	3	3	3	34.2	34.2	34.2	84548	0	16719	24535000	5	5	0	0	0	0	0	0	3	3	2	2	2	2	NaN	NaN	NaN	8	0	0	0	0	0	0
NaN	177704	NaN	NaN	179211	NaN	NaN	17894	176382	NaN	178348	190349				-1	3	3	3	14.3	14.3	14.3	37334	0	20613	9882500	20	16	1	2	2	1	2	1	1	3	2	1	2	2	NaN	NaN	NaN	6	1	2	2	1	2	1
NaN	185165	175471	16756	166429	NaN	NaN	162963	168417	167252	NaN	165016				-1	2	2	2	6.1	6.1	6.1	60448	0	14645	6595900	31	16	1	2	2	2	2	1	1	2	2	2	1	2	NaN	NaN	NaN	3	1	2	2	2	2	1
NaN	NaN	NaN	NaN	NaN	NaN	201807	184374	181256	NaN	180811	179374				-1	3	3	3	21.4	21.4	21.4	18115	0	39131	19003000	6	8	0	0	1	1	1	0	3	3	2	1	3	2	NaN	NaN	NaN	10	0	0	1	1	1	0
204922	21573	205823	209857	213007	208003	213053	235445	224009	214648	224412	224694				-1	11	11	11	51.4	51.4	51.4	41885	0	323.31	313050000	22	283	4	10	9	7	9	7	8	11	11	9	9	11	NaN	NaN	NaN	4	4	10	9	7	9	7
208551	226943	223654	218023	222012	22172	225448	253347	244616	225957	241143	237198				-1	19	19	19	40.4	40.4	40.4	57042	0	323.31	2278100000	29	1079	10	14	16	13	14	14	13	19	18	13	18	18	NaN	NaN	NaN	6	10	14	16	13	14	14
226474	22.38	222698	225633	224742	210735	237124	231901	236058	242588	240822	240062				-1	14	14	14	34.4	34.4	34.4	53684	0	323.31	1221300000	27	492	8	8	10	9	8	8	13	11	14	13	14	12	NaN	NaN	NaN	5	8	8	10	9	8	8
NaN	187777	182222	18215	194226	NaN	188351	202239	191758	188888	200026	198819				-1	6	6	6	40.8	40.8	40.8	22807	0	70822	64000000	13	145	1	3	4	3	4	0	6	6	6	6	6	6	NaN	NaN	NaN	3	1	3	4	3	4	0
NaN	NaN	NaN	NaN	NaN	NaN	NaN	179405	NaN	NaN	169962	17163				-1	3	3	3	13.8	13.8	13.8	32647	0	38429	3778700	20	9	0	0	0	0	0	1	0	3	1	0	2	2	NaN	NaN	NaN	11	0	0	0	0	0	1
193111	211069	206162	201141	207544	208363	229339	247288	242549	224448	236884	235407				-1	15	15	9	34.7	34.7	21	57.49	0	323.31	1622400000	27	612	1	6	7	5	5	5	7	9	7	7	8	9	NaN	NaN	NaN	10	2	10	10	8	9	8
224154	224075	222095	227292	224012	222375	20028	202834	203998	208106	206448	207858				-1	26	26	26	20.2	20.2	20.2	196.53	0	323.31	799310000	99	536	21	22	25	24	23	22	22	24	24	20	23	23	NaN	NaN	NaN	4	21	22	25	24	23	22
15927	171794	162539	159194	166778	165286	201416	23138	219516	195264	220706	214593				-1	12	12	12	26.2	26.2	26.2	58221	0	323.31	383630000	31	200	2	3	2	2	3	3	11	11	12	7	12	11	NaN	NaN	NaN	4	2	3	2	2	3	3
203419	201586	198289	201737	201495	202665	195746	204052	203591	203728	211697	211569				-1	12	11	11	22.1	20.3	20.3	67766	0	323.31	125330000	38	194	7	4	9	7	8	8	9	11	11	10	11	11	NaN	NaN	NaN	19	7	4	9	7	8	8
NaN	NaN	NaN	NaN	NaN	NaN	NaN	170166	151352	NaN	154612	NaN				-1	1	1	1	4.6	4.6	4.6	62524	0	10954	1523800	31	3	0	0	0	0	0	0	0	1	1	0	1	0	NaN	NaN	NaN	4	0	0	0	0	0	0
NaN	186136	183836	176798	184127	NaN	NaN	177992	176693	16626	185192	192465				-1	6	6	6	20.2	20.2	20.2	56403	0	77461	29496000	20	101	1	6	5	2	5	1	0	6	5	2	6	6	NaN	NaN	NaN	7	1	6	5	2	5	1
NaN	174337	178109	16839	185236	185723	178387	203373	194876	17291	194676	191411				-1	4	4	4	15.6	15.6	15.6	44695	0	221.31	38477000	22	65	1	3	4	2	3	2	4	4	4	3	4	4	NaN	NaN	NaN	4	1	3	4	2	3	2
190738	18677	190552	192392	187442	NaN	196915	192792	194081	200204	199583	194406				-1	5	5	5	14.6	14.6	14.6	46561	0	51987	44785000	23	74	2	3	2	3	3	0	4	4	4	5	4	4	NaN	NaN	NaN	3	2	3	2	3	3	0
NaN	NaN	NaN	NaN	NaN	NaN	NaN	16435	158978	NaN	159572	157756				-1	1	1	1	5.2	5.2	5.2	51.35	0	88138	2046900	25	4	0	0	0	0	0	0	1	1	1	0	1	1	1	1	1	1	0	0	0	0	0	0
NaN	195233	193205	199174	197503	188039	186758	18158	181349	184281	192235	186969				-1	4	4	3	9.4	9.4	7.3	49205	0	34183	30115000	32	18	1	2	2	2	2	2	3	2	2	1	3	2	NaN	NaN	NaN	15	2	3	3	3	3	3
NaN	NaN	NaN	179492	NaN	NaN	208398	18463	182604	182775	NaN	NaN				-1	3	3	3	9.9	9.9	9.9	31926	0	16282	23603000	13	5	1	0	1	2	0	0	3	3	2	3	1	1	NaN	NaN	NaN	5	1	0	1	2	0	0
NaN	NaN	NaN	NaN	NaN	NaN	174864	177365	186368	17529	177884	178682				-1	3	3	2	6.5	6.5	5.3	93483	0	21.04	10551000	44	18	0	0	0	0	0	0	1	2	2	1	2	2	NaN	NaN	NaN	11	0	1	0	0	0	0
NaN	18427	NaN	185815	181003	NaN	219144	23858	243836	207681	22586	236353				-1	7	7	1	24.9	24.9	3.8	42037	0	253.55	406710000	16	212	0	0	0	0	0	0	0	1	1	0	1	1	NaN	NaN	NaN	5	1	2	1	2	2	0
NaN	NaN	NaN	NaN	NaN	NaN	NaN	209911	198248	NaN	199735	NaN				-1	7	2	2	24.9	9.9	9.9	42276	0	16986	18583000	16	11	0	0	0	0	0	0	1	2	2	0	2	1	NaN	NaN	NaN	8	1	1	1	2	2	0
NaN	NaN	NaN	NaN	NaN	NaN	NaN	183316	186292	NaN	194948	192597				-1	4	4	4	17	17	17	38346	0	30236	24407000	13	8	0	1	0	0	1	0	2	4	4	1	4	4	NaN	NaN	NaN	5	0	1	0	0	1	0
NaN	NaN	NaN	NaN	NaN	NaN	NaN	196086	186494	181252	186328	NaN				-1	2	2	2	23.4	23.4	23.4	85516	0	11776	12071000	6	2	0	0	0	0	0	0	0	2	2	2	2	1	NaN	NaN	NaN	5	0	0	0	0	0	0
NaN	NaN	NaN	NaN	NaN	NaN	195108	180778	175373	NaN	NaN	NaN				-1	2	2	2	2.4	2.4	2.4	95584	0	15662	5495000	33	5	0	0	1	0	0	1	2	2	2	0	0	1	NaN	NaN	NaN	6	0	0	1	0	0	1
237464	243482	241392	238894	243562	242507	235599	23523	231922	238354	238678	236143				-1	4	4	4	42.3	42.3	42.3	10.4	0	102.36	875310000	7	106	4	4	4	4	4	4	4	3	4	4	4	4	NaN	NaN	NaN	6	4	4	4	4	4	4
NaN	NaN	NaN	NaN	NaN	170853	NaN	188486	NaN	NaN	175883	175294				-1	2	2	2	11.6	11.6	11.6	24051	0	43215	7330400	15	9	1	1	1	1	1	2	1	2	1	1	2	2	NaN	NaN	NaN	4	1	1	1	1	1	2
NaN	182468	178414	178516	18267	NaN	185378	191222	19.73	196177	198178	19819				-1	5	5	5	7.9	7.9	7.9	97114	0	44.35	47509000	45	60	1	3	4	3	3	1	5	4	5	5	5	5	NaN	NaN	NaN	4	1	3	4	3	3	1
NaN	NaN	NaN	NaN	NaN	NaN	181983	188514	NaN	173047	190841	179439				-1	2	2	2	7.7	7.7	7.7	32445	0	25466	9089600	17	24	0	0	0	0	0	0	2	2	1	2	2	2	NaN	NaN	NaN	5	0	0	0	0	0	0
NaN	NaN	NaN	NaN	NaN	NaN	188127	195053	192122	179833	186589	188583				-1	2	2	2	9.2	9.2	9.2	30.19	0	26229	15563000	11	32	0	1	1	1	1	0	2	2	2	2	2	2	NaN	NaN	NaN	7	0	1	1	1	1	0
NaN	NaN	NaN	NaN	NaN	NaN	194966	173748	167803	NaN	NaN	NaN				-1	3	3	3	16.7	16.7	16.7	21.97	0	19436	7201000	8	5	0	0	0	0	0	0	3	3	3	1	1	0	NaN	NaN	NaN	7	0	0	0	0	0	0
194636	206083	194711	196375	195549	NaN	184135	195347	193981	187782	187844	192329				-1	2	2	2	35.5	35.5	35.5	15322	0	36.01	27965000	7	48	2	2	2	2	2	1	2	2	2	2	2	2	NaN	NaN	NaN	3	2	2	2	2	2	1
NaN	NaN	NaN	163251	164713	NaN	NaN	175546	176083	162837	186815	18314				-1	2	2	2	7.9	7.9	7.9	45354	0	189.36	7862400	19	39	0	0	1	2	2	0	1	2	2	2	2	2	NaN	NaN	NaN	5	0	0	1	2	2	0
NaN	NaN	NaN	NaN	NaN	NaN	169223	185284	NaN	NaN	NaN	NaN				-1	2	2	2	3.1	3.1	3.1	82629	0	12.6	6228300	47	4	0	1	1	1	1	1	2	2	1	1	1	1	NaN	NaN	NaN	5	0	1	1	1	1	1
NaN	NaN	NaN	NaN	NaN	NaN	NaN	191991	174667	NaN	173199	NaN				-1	5	5	5	26.7	26.7	26.7	30578	0	78674	12997000	17	16	0	0	0	0	1	0	0	5	5	0	4	1	NaN	NaN	NaN	12	0	0	0	0	1	0
NaN	NaN	NaN	NaN	NaN	NaN	NaN	188661	180387	NaN	NaN	NaN				-1	2	2	2	3.3	3.3	3.3	80.43	0	10791	5739500	35	2	0	0	0	0	0	0	0	2	2	0	1	0	NaN	NaN	NaN	5	0	0	0	0	0	0
NaN	NaN	209184	NaN	211361	NaN	NaN	NaN	NaN	NaN	NaN	NaN				-1	3	3	3	22.3	22.3	22.3	20613	0	17424	29675000	12	2	1	3	3	2	3	1	1	1	1	0	0	0	NaN	NaN	NaN	3	1	3	3	2	3	1
167136	NaN	163352	NaN	NaN	NaN	215427	169105	168476	17.15	170347	164917				-1	10	10	10	18.8	18.8	18.8	65429	0	110.14	48599000	37	21	3	2	2	1	2	1	10	7	4	6	5	3	NaN	NaN	NaN	8	3	2	2	1	2	1
NaN	174875	163129	171145	168359	NaN	178645	222163	197056	177832	195736	196318				-1	11	11	11	22.1	22.1	22.1	73037	0	260.5	87660000	37	67	0	5	2	3	2	1	6	11	9	7	10	8	NaN	NaN	NaN	4	0	5	2	3	2	1
NaN	NaN	NaN	NaN	NaN	NaN	181446	178246	173257	NaN	165812	170465				-1	2	2	2	7.3	7.3	7.3	35652	0	72103	5284100	19	13	0	0	0	0	0	0	2	2	2	1	2	2	NaN	NaN	NaN	5	0	0	0	0	0	0
NaN	NaN	NaN	NaN	179745	NaN	185672	212471	202016	NaN	197227	185781				-1	2	2	2	17	17	17	18392	0	15868	27868000	10	21	1	1	0	0	2	1	2	2	2	1	2	2	NaN	NaN	NaN	4	1	1	0	0	2	1
NaN	NaN	NaN	NaN	NaN	NaN	207133	206298	186935	NaN	188631	NaN				-1	3	3	3	9.1	9.1	9.1	40301	0	23906	20313000	16	10	0	0	0	0	0	0	3	3	2	0	2	1	NaN	NaN	NaN	4	0	0	0	0	0	0
169147	168026	170202	168178	169334	NaN	184098	205873	200517	181321	204901	199102				-1	4	4	3	15.1	15.1	11.1	32901	0	44571	53480000	20	59	1	1	1	1	1	0	3	3	3	3	3	3	NaN	NaN	NaN	5	2	2	2	2	2	0
NaN	155986	NaN	NaN	NaN	NaN	171895	209004	191323	165179	189627	180776				-1	9	9	9	12.1	12.1	12.1	129.78	0	136.46	55788000	57	66	0	2	0	0	0	0	3	9	8	3	9	7	NaN	NaN	NaN	6	0	2	0	0	0	0
NaN	NaN	NaN	NaN	NaN	NaN	224982	213241	213296	213143	204531	20879				-1	8	8	8	36.8	36.8	36.8	29265	0	323.31	211210000	14	211	0	0	0	0	0	0	8	7	6	7	7	7	NaN	NaN	NaN	5	0	0	0	0	0	0
NaN	NaN	NaN	NaN	NaN	NaN	NaN	190435	187922	NaN	192293	191225				-1	2	2	2	6.7	6.7	6.7	42926	0	43609	16713000	13	23	1	1	1	1	1	1	1	2	2	0	2	2	NaN	NaN	NaN	3	1	1	1	1	1	1
NaN	187889	184118	184294	186201	NaN	185826	192153	189808	187879	191956	194218				-1	3	3	3	8.3	8.3	8.3	54244	0	19752	20581000	28	22	1	2	2	2	2	0	2	2	2	3	3	2	NaN	NaN	NaN	4	1	2	2	2	2	0
146899	159658	158625	NaN	145528	14581	172483	228532	209497	165734	200978	207412				-1	17	17	17	45.1	45.1	45.1	54362	0	305.11	280560000	30	250	2	3	6	1	4	2	10	16	15	6	12	16	NaN	NaN	NaN	3	2	3	6	1	4	2
210911	212846	210906	214435	214419	209924	210231	214169	219133	220039	224536	22255				-1	3	3	2	5.4	5.4	5.4	53.47	0	29586	193700000	13	42	1	2	2	2	2	1	1	2	2	2	2	2	NaN	NaN	NaN	3	2	3	3	3	3	2
205428	213207	209272	209545	212908	207168	215491	216181	221476	22755	22851	225316				-1	7	7	5	26.4	26.4	17.7	37497	0	172.85	441570000	17	181	3	3	5	3	5	5	5	5	5	5	5	5	NaN	NaN	NaN	2	3	4	6	4	7	6
207854	219455	22102	21717	21839	218532	225155	237867	230008	219895	22567	224612				-1	12	12	1	44.5	44.5	4.5	41736	0	323.31	681470000	20	401	1	1	1	1	1	1	1	1	1	1	1	1	NaN	NaN	NaN	11	9	11	12	10	11	10
NaN	NaN	NaN	NaN	NaN	NaN	186588	NaN	NaN	167155	174873	170657				-1	2	2	2	19.5	19.5	19.5	12497	0	13735	5536100	5	3	1	0	0	0	0	0	2	1	1	2	2	2	NaN	NaN	NaN	3	1	0	0	0	0	0
219066	221919	217236	220249	22267	217236	221667	230131	231912	231955	240699	235934				-1	11	11	11	34.6	34.6	34.6	48.51	0	323.31	1079400000	24	597	7	9	9	8	9	8	10	11	11	10	11	11	NaN	NaN	NaN	8	7	9	9	8	9	8
202651	213486	21639	209573	212162	220736	194206	200491	NaN	NaN	19.69	NaN				-1	9	3	3	30.9	13.6	13.6	41924	0	35053	60038000	20	34	2	2	3	3	3	2	2	2	2	1	2	1	NaN	NaN	NaN	11	7	7	9	8	8	8
214819	207885	227357	210031	21495	196816	237514	225723	199058	210643	20155	190304				-1	5	5	5	47.6	47.6	47.6	11367	0	86.99	238930000	6	161	4	5	5	5	5	4	4	4	4	5	3	3	NaN	NaN	NaN	3	4	5	5	5	5	4
179823	184834	179604	183887	187722	171078	18512	21282	194464	181059	194514	191892				-1	11	11	11	22.1	22.1	22.1	70.87	0	245.9	87727000	33	84	2	7	8	7	7	3	9	11	9	5	8	10	NaN	NaN	NaN	20	2	7	8	7	7	3
202616	204786	205219	20295	20878	206156	197682	216901	207018	203985	213951	214626				-1	15	15	15	35.3	35.3	35.3	60955	0	323.31	402870000	33	299	9	12	15	12	15	12	11	15	14	12	15	14	NaN	NaN	NaN	5	9	12	15	12	15	12
NaN	NaN	NaN	NaN	NaN	NaN	16194	181004	161363	175362	157043	160256				-1	12	1	1	44.5	4.5	4.5	41792	0	50571	5779100	20	38	0	1	1	1	1	1	1	1	1	1	1	1	NaN	NaN	NaN	4	8	11	12	10	11	10
NaN	NaN	NaN	NaN	NaN	NaN	204438	20964	189506	172174	180085	178654				-1	7	7	7	32.7	32.7	32.7	29.82	0	197.17	65100000	18	48	0	0	0	0	0	0	7	7	7	4	6	5	NaN	NaN	NaN	4	0	0	0	0	0	0
18526	20.21	197217	193222	197333	194176	192222	209573	205654	195484	195578	19544				-1	9	9	2	25.3	25.3	6.2	48651	0	273.02	128880000	20	161	0	2	1	2	1	2	2	2	1	1	2	2	NaN	NaN	NaN	12	3	6	6	5	6	4
192949	198169	194264	196451	196946	196443	195691	207208	206262	19262	20186	199385				-1	9	4	3	24.8	13.3	9.9	49.67	0	138.24	63190000	20	133	2	3	3	2	3	3	2	2	3	2	1	3	NaN	NaN	NaN	3	5	7	8	5	8	5
NaN	NaN	NaN	NaN	NaN	NaN	231805	224403	216831	205931	210767	210857				-1	8	8	7	43.4	43.4	40	31745	0	200.67	229300000	16	88	0	0	0	0	0	0	6	7	7	5	6	7	NaN	NaN	NaN	6	1	1	1	1	1	0
NaN	NaN	NaN	NaN	NaN	NaN	194074	17623	NaN	179735	NaN	NaN				-1	1	1	1	8.3	8.3	8.3	17262	0	24652	6115700	7	10	0	1	1	0	0	0	1	1	1	1	1	1	NaN	NaN	NaN	5	0	1	1	0	0	0
NaN	NaN	NaN	NaN	NaN	173365	192403	196926	200887	189088	217832	208263				-1	5	5	5	14.9	14.9	14.9	42175	0	113.64	67801000	25	44	0	0	1	0	1	2	3	5	4	3	5	5	NaN	NaN	NaN	9	0	0	1	0	1	2
198968	204333	196421	192962	206358	192744	216174	229239	222293	21729	21784	219587				-1	13	13	13	31.9	31.9	31.9	49522	0	178.28	354890000	30	284	3	7	6	5	8	3	10	12	13	9	13	13	NaN	NaN	NaN	3	3	7	6	5	8	3
NaN	NaN	190501	NaN	NaN	192527	183924	188271	192541	NaN	193155	192746				-1	4	4	4	7.8	7.8	7.8	90535	0	52861	20464000	46	34	0	1	2	1	1	2	3	3	3	1	3	3	NaN	NaN	NaN	4	0	1	2	1	1	2
NaN	NaN	NaN	NaN	NaN	NaN	191437	NaN	NaN	178273	NaN	NaN				-1	2	2	2	5.4	5.4	5.4	39.04	0	11.15	3106500	16	4	0	0	0	0	0	0	2	0	0	2	0	0	NaN	NaN	NaN	7	0	0	0	0	0	0
NaN	NaN	203808	200703	NaN	208758	211455	208047	209626	211968	211132	220124				-1	45	2	2	16.1	1	1	398.29	0	14374	76236000	150	24	1	1	2	2	1	2	2	2	2	2	2	2	45	2	2	1	31	37	39	38	38	36
NaN	155739	NaN	NaN	NaN	NaN	157671	179335	173155	NaN	167935	NaN				-1	1	1	1	10.3	10.3	10.3	23397	0	14796	5746600	12	20	0	1	0	1	0	1	1	1	1	1	1	1	NaN	NaN	NaN	2	0	1	0	1	0	1
NaN	NaN	NaN	NaN	NaN	NaN	18285	185386	193051	185406	187277	187199				-1	4	4	4	9.6	9.6	9.6	49725	0	26663	17050000	20	11	1	0	0	1	0	0	2	3	4	2	3	3	NaN	NaN	NaN	7	1	0	0	1	0	0
NaN	NaN	NaN	NaN	NaN	NaN	205433	200544	203037	204523	208392	203003				-1	2	2	2	4.8	4.8	4.8	47449	0	13865	38418000	26	17	0	0	0	0	0	0	2	2	2	2	2	2	NaN	NaN	NaN	3	0	0	0	0	0	0
NaN	17.95	181005	185631	182836	188201	185535	20515	206257	191462	218447	211398				-1	7	7	7	14.1	14.1	14.1	54928	0	72743	122790000	28	52	1	3	3	2	4	4	2	4	6	6	7	6	NaN	NaN	NaN	5	1	3	3	2	4	4
191155	194275	193088	191446	195606	19722	187121	192344	193656	192284	208477	208881				-1	4	4	4	6.7	6.7	6.7	74212	0	43778	50507000	33	26	3	3	3	2	2	2	4	3	4	3	4	4	NaN	NaN	NaN	4	3	3	3	2	2	2
NaN	198786	198559	198547	200523	201518	NaN	173832	186749	NaN	188566	NaN				-1	2	2	2	3.2	3.2	3.2	93969	0	16153	13546000	46	7	1	2	2	2	2	2	1	2	2	1	2	1	NaN	NaN	NaN	10	1	2	2	2	2	2
212507	214254	211195	213787	213472	208984	207958	216505	219891	221426	226047	224471				-1	13	13	7	22.2	22.2	12.2	72338	0	323.31	303100000	33	245	3	5	5	5	5	1	5	7	7	5	7	7	NaN	NaN	NaN	5	5	8	8	7	7	4
NaN	187869	188814	NaN	188077	NaN	174867	182086	189392	186925	NaN	186649				-1	4	3	3	9.7	8	8	54.54	0	31185	16854000	21	11	1	2	2	1	2	1	2	2	2	2	2	2	NaN	NaN	NaN	2	1	3	2	2	2	1
178805	NaN	16517	171973	166145	174029	176978	170104	17357	175484	176275	171124				-1	2	2	2	9.1	9.1	9.1	17564	0	25559	7672800	10	27	2	1	2	2	2	2	2	2	2	2	2	2	NaN	NaN	NaN	3	2	1	2	2	2	2
NaN	NaN	NaN	NaN	NaN	NaN	NaN	19701	185186	NaN	NaN	184461				-1	2	2	2	8.5	8.5	8.5	36235	0	15865	8855800	18	15	0	0	0	0	0	0	1	2	2	0	1	2	NaN	NaN	NaN	4	0	0	0	0	0	0
NaN	NaN	NaN	NaN	NaN	NaN	181107	170492	NaN	NaN	NaN	NaN				-1	1	1	1	4	4	4	59193	0	80027	3001700	24	6	0	0	0	0	0	0	1	1	1	0	1	1	NaN	NaN	NaN	3	0	0	0	0	0	0
NaN	NaN	NaN	NaN	NaN	NaN	160395	163046	164963	175796	174344	177481				-1	1	1	1	2.9	2.9	2.9	79288	0	82626	5113600	28	10	0	0	0	1	1	0	1	1	1	1	1	1	1	1	1	1	0	0	0	1	1	0
NaN	NaN	NaN	NaN	NaN	181898	191884	190189	191038	195004	19805	199792				-1	2	2	2	8.9	8.9	8.9	27341	0	31174	27698000	13	28	1	0	1	1	1	2	2	2	2	2	2	2	NaN	NaN	NaN	5	1	0	1	1	1	2
NaN	NaN	NaN	NaN	NaN	NaN	180442	19376	192347	173485	196019	193336				-1	5	5	5	10.9	10.9	10.9	51414	0	44112	34848000	24	27	0	1	0	1	1	1	2	5	5	2	5	5	NaN	NaN	NaN	4	0	1	0	1	1	1
NaN	NaN	NaN	NaN	NaN	NaN	NaN	NaN	184323	NaN	NaN	190472				-1	2	2	2	4.2	4.2	4.2	52682	0	10949	10493000	20	4	0	1	0	0	1	0	1	1	2	0	1	2	NaN	NaN	NaN	10	0	1	0	0	1	0
235782	229213	223091	23313	229662	221453	18093	19528	185432	180061	176298	184757				-1	27	2	2	11.3	0.7	0.7	340.21	0	49.11	150580000	148	117	1	2	2	2	2	1	2	2	1	1	1	2	27	2	2	1	24	26	26	25	26	21
196005	210425	209944	212379	212266	211109	167422	171648	169338	176319	163036	166854				-1	10	7	7	4.7	3.7	3.7	313.61	0	104.07	83404000	133	49	6	7	7	6	6	7	3	3	5	5	2	3	NaN	NaN	NaN	4	7	10	10	9	9	9
189753	194608	187054	186895	191373	185011	182581	194142	200418	198859	20512	202908				-1	12	6	6	27.2	13.6	13.6	53902	0	139.74	71789000	26	95	4	3	5	4	5	3	4	5	5	5	6	6	NaN	NaN	NaN	6	6	6	8	6	7	6
NaN	NaN	NaN	192781	191525	19283	195936	198808	NaN	212973	NaN	NaN				-1	2	2	2	10.6	10.6	10.6	29994	0	80857	31481000	14	42	1	1	1	2	2	2	2	2	1	2	2	2	NaN	NaN	NaN	3	1	1	1	2	2	2
200647	206656	202954	19829	207678	204291	19903	204504	208302	206796	209618	211768				-1	6	4	3	26.9	17.1	12.7	33299	0	76625	115600000	17	153	2	2	2	2	2	3	3	3	3	3	3	3	NaN	NaN	NaN	9	3	4	4	4	5	5
168336	168086	NaN	NaN	166858	NaN	164355	NaN	164308	NaN	165989	176079				-1	1	1	1	4.6	4.6	4.6	48612	0	85096	4292800	21	18	1	1	1	1	1	0	1	1	1	1	1	1	NaN	NaN	NaN	2	1	1	1	1	1	0
NaN	196899	194007	NaN	201258	199714	192325	19456	191473	197362	205798	203155				-1	6	6	6	11.6	11.6	11.6	66632	0	98586	43806000	45	59	1	3	2	1	3	3	3	3	5	4	5	5	NaN	NaN	NaN	8	1	3	2	1	3	3
181757	178555	17926	180249	175578	178332	186287	181676	185037	183823	182813	192898				-1	3	3	3	6.2	6.2	6.2	61996	0	46554	16118000	27	24	2	2	2	2	3	2	3	2	2	3	2	3	NaN	NaN	NaN	3	2	2	2	2	3	2
197502	196962	191568	195127	194212	187506	191937	19693	194989	191125	193582	198183				-1	5	5	5	7	7	7	102.75	0	39844	56027000	42	45	2	2	2	2	2	2	3	4	4	3	4	5	NaN	NaN	NaN	23	2	2	2	2	2	2
20554	207032	205453	206097	210963	205886	204332	201382	201274	21.29	206735	20232				-1	4	4	4	22.1	22.1	22.1	22164	0	32045	95879000	16	60	2	3	4	3	3	3	3	3	3	4	3	3	NaN	NaN	NaN	5	2	3	4	3	3	3
NaN	174422	NaN	NaN	174752	NaN	189535	18.22	188222	198165	189076	195176				-1	4	4	4	17.1	17.1	17.1	29227	0	81.58	24169000	7	68	0	2	1	1	2	0	4	3	4	4	4	4	NaN	NaN	NaN	3	0	2	1	1	2	0
167765	167454	16406	NaN	NaN	NaN	187636	231665	215038	181853	207752	192067				-1	11	11	11	23.9	23.9	23.9	55911	0	218.6	203780000	29	68	2	3	3	0	1	1	7	9	10	3	8	7	NaN	NaN	NaN	4	2	3	3	0	1	1
NaN	NaN	NaN	NaN	NaN	NaN	194308	218822	214294	184466	215458	21176				-1	5	5	5	9.2	9.2	9.2	60556	0	50515	110890000	28	54	0	0	0	0	0	0	3	5	5	5	5	5	NaN	NaN	NaN	5	0	0	0	0	0	0
NaN	NaN	NaN	NaN	NaN	NaN	182876	189784	190055	181668	209016	199837				-1	6	6	6	6.2	6.2	6.2	121.64	0	49095	42067000	57	13	0	0	2	1	1	1	3	6	5	3	6	6	NaN	NaN	NaN	2	0	0	2	1	1	1
NaN	NaN	NaN	NaN	NaN	NaN	188888	18262	176891	NaN	NaN	179095				-1	2	2	2	8.8	8.8	8.8	49172	0	14452	6314600	28	9	0	0	0	0	0	0	2	2	2	0	1	2	NaN	NaN	NaN	4	0	0	0	0	0	0
NaN	NaN	NaN	NaN	NaN	NaN	169376	181324	NaN	NaN	179996	179644				-1	2	2	2	11.5	11.5	11.5	24394	0	25684	5596100	14	19	0	0	0	0	0	0	2	2	1	1	2	2	NaN	NaN	NaN	4	0	0	0	0	0	0
NaN	189341	184705	177012	190309	181199	170732	NaN	175403	NaN	189682	182516				-1	3	3	3	6.3	6.3	6.3	86222	0	28435	17378000	35	27	1	2	2	2	2	2	2	1	2	1	3	2	NaN	NaN	NaN	5	1	2	2	2	2	2
NaN	NaN	NaN	NaN	NaN	NaN	NaN	182218	185427	180315	180951	184072				-1	2	2	2	1.4	1.4	1.4	175.7	0	14837	9884100	66	17	1	1	1	1	1	0	1	2	2	2	2	2	NaN	NaN	NaN	5	1	1	1	1	1	0
165611	165938	163374	162073	165242	NaN	16067	163207	162629	164881	163337	161686				-1	1	1	1	1.9	1.9	1.9	122.2	0	10867	4491900	54	15	1	1	1	1	1	0	1	1	1	1	1	1	NaN	NaN	NaN	4	1	1	1	1	1	0
NaN	NaN	NaN	NaN	NaN	NaN	199661	181143	177934	NaN	182267	17595				-1	1	1	1	15.6	15.6	15.6	15112	0	33906	7899900	7	20	0	0	0	0	0	0	1	1	1	1	1	1	NaN	NaN	NaN	2	0	0	0	0	0	0
194934	197154	194535	193425	193754	192725	19006	203044	201746	196639	207255	210406				-1	6	6	4	21.4	21.4	14.9	45729	0	323.31	147180000	15	297	1	3	2	3	3	2	4	4	4	4	4	4	NaN	NaN	NaN	3	2	5	4	5	5	3
NaN	NaN	NaN	NaN	NaN	NaN	170346	175224	NaN	NaN	180164	18779				-1	2	2	2	3.5	3.5	3.5	107.2	0	12252	8927800	31	20	0	1	0	1	0	1	1	1	2	2	2	2	NaN	NaN	NaN	7	0	1	0	1	0	1
NaN	166112	NaN	17594	168596	NaN	184849	181392	175453	197319	189121	187201				-1	4	4	4	10	10	10	57841	0	32794	27894000	26	37	1	2	1	2	2	0	2	3	3	3	4	4	NaN	NaN	NaN	6	1	2	1	2	2	0
NaN	NaN	170823	170106	17712	180482	193072	204262	208752	204727	219326	215662				-1	10	10	10	15.4	15.4	15.4	69448	0	146.15	223550000	23	90	0	1	2	2	4	4	10	9	10	10	10	10	NaN	NaN	NaN	3	0	1	2	2	4	4
178158	176469	174114	177006	174632	173731	176484	177293	174919	178415	174465	174004				-1	3	3	3	6	6	6	60.79	0	17869	13167000	28	11	3	3	3	3	3	2	3	3	3	2	3	3	NaN	NaN	NaN	5	3	3	3	3	3	2
NaN	159008	159415	NaN	NaN	NaN	181794	NaN	NaN	NaN	NaN	NaN				-1	2	2	2	5.3	5.3	5.3	54454	0	15602	3108700	23	5	0	2	2	1	1	0	2	1	1	1	1	1	NaN	NaN	NaN	6	0	2	2	1	1	0
195349	196649	20035	199848	207694	197081	19326	197409	201433	19563	209403	209732				-1	7	7	6	12.9	12.9	11.6	71.6	0	171.68	111290000	27	151	3	4	4	4	5	3	4	6	6	3	6	6	NaN	NaN	NaN	4	3	5	4	5	5	3
174948	175734	179122	18.01	183101	NaN	176016	189706	19.24	191954	203178	204667				-1	2	2	2	12.2	12.2	12.2	48315	0	16238	33444000	11	34	1	1	1	1	1	0	2	2	2	1	2	2	NaN	NaN	NaN	2	1	1	1	1	1	0
202298	213305	210231	205496	212195	209291	NaN	197275	192775	191493	216836	221438				-1	3	3	3	20.4	20.4	20.4	32147	0	31523	61071000	12	15	1	2	2	2	2	2	0	2	3	2	2	2	NaN	NaN	NaN	3	1	2	2	2	2	2
NaN	183505	180511	NaN	185505	178253	194722	213975	203704	192674	206954	205391				-1	11	11	11	14	14	14	100.46	0	323.31	173800000	40	138	1	6	5	1	3	3	9	11	9	7	10	10	NaN	NaN	NaN	4	1	6	5	1	3	3
NaN	NaN	NaN	NaN	NaN	NaN	NaN	199359	NaN	NaN	NaN	208676				-1	2	2	2	11.6	11.6	11.6	30853	0	74564	28220000	13	25	0	1	1	0	1	1	1	2	1	1	1	2	NaN	NaN	NaN	7	0	1	1	0	1	1
23383	233863	23312	229915	228687	232137	194473	197453	205611	199181	191707	197849				-1	10	10	1	37.7	37.7	5.7	73329	0	169.34	397430000	12	260	1	1	1	1	1	1	1	1	1	1	1	1	NaN	NaN	NaN	2	9	9	10	10	10	10
NaN	NaN	NaN	NaN	NaN	NaN	NaN	198046	178656	NaN	180938	18475				-1	5	5	5	11.7	11.7	11.7	80126	0	55.13	17660000	40	17	0	0	0	0	0	1	0	5	4	0	5	5	NaN	NaN	NaN	4	0	0	0	0	0	1
NaN	NaN	NaN	NaN	NaN	NaN	NaN	NaN	NaN	18681	174256	174502				-1	2	2	2	3.5	3.5	3.5	83737	0	39.78	5449800	38	25	1	1	1	1	1	1	1	1	1	2	2	2	NaN	NaN	NaN	3	1	1	1	1	1	1
NaN	NaN	NaN	NaN	NaN	NaN	NaN	177265	NaN	NaN	169751	168905				-1	2	2	2	7.5	7.5	7.5	45171	0	15529	3894100	26	3	0	0	0	0	0	0	1	2	1	0	2	2	NaN	NaN	NaN	4	0	0	0	0	0	0
NaN	193745	193346	NaN	NaN	NaN	NaN	NaN	NaN	192948	175327	NaN				-1	2	2	2	12.3	12.3	12.3	25385	0	12593	16315000	12	4	2	2	2	2	2	2	1	1	2	2	2	2	NaN	NaN	NaN	7	2	2	2	2	2	2
177737	182578	176793	179826	181823	171741	184394	196354	197957	195011	204479	204306				-1	11	11	11	22	22	22	70.7	0	178.72	92516000	36	57	3	4	4	4	5	3	8	10	8	7	10	11	NaN	NaN	NaN	15	3	4	4	4	5	3
NaN	NaN	NaN	NaN	NaN	NaN	NaN	NaN	NaN	NaN	191425	191287				-1	2	2	2	6.3	6.3	6.3	86245	0	15218	7111400	26	6	0	1	1	0	0	0	1	1	1	1	2	2	NaN	NaN	NaN	4	0	1	1	0	0	0
NaN	170151	169015	NaN	174656	169075	NaN	204674	187084	196587	200304	200815				-1	1	1	1	6.2	6.2	6.2	37849	0	102.97	32278000	19	11	0	1	1	0	1	1	1	1	1	1	1	1	1	1	1	1	0	1	1	0	1	1
NaN	NaN	NaN	NaN	NaN	NaN	NaN	174453	169187	168759	170894	169665				-1	2	2	2	4.8	4.8	4.8	66119	0	18355	4272800	30	3	0	0	0	1	1	0	1	2	2	2	2	2	NaN	NaN	NaN	4	0	0	0	1	1	0
NaN	NaN	NaN	185034	NaN	NaN	185158	NaN	188815	191142	192748	192155				-1	2	2	2	5.6	5.6	5.6	49777	0	12453	21352000	14	12	1	1	1	2	1	1	2	1	2	2	2	2	NaN	NaN	NaN	2	1	1	1	2	1	1
NaN	NaN	NaN	NaN	NaN	NaN	NaN	165044	168089	NaN	166211	166867				-1	2	2	2	7.9	7.9	7.9	38167	0	12672	3452600	18	12	0	1	1	1	0	0	1	2	2	0	2	2	NaN	NaN	NaN	3	0	1	1	1	0	0
190686	186038	18301	188018	182711	175462	202067	193322	200158	213324	205595	202298				-1	13	13	13	24.7	24.7	24.7	95881	0	323.31	140620000	46	125	5	5	4	8	4	6	11	10	12	12	13	13	NaN	NaN	NaN	3	5	5	4	8	4	6
NaN	NaN	NaN	NaN	NaN	NaN	210004	187151	182872	NaN	181622	184028				-1	6	5	5	26.1	22.6	22.6	30797	0	37191	23698000	15	10	0	0	0	0	0	0	4	4	3	1	4	3	NaN	NaN	NaN	5	1	1	1	1	1	0
189801	187007	18608	190459	187485	186089	185097	180975	185741	190553	189648	191128				-1	3	3	3	5.5	5.5	5.5	77168	0	21768	24385000	39	26	3	3	3	3	3	2	3	3	3	3	3	3	NaN	NaN	NaN	4	3	3	3	3	3	2
NaN	NaN	NaN	NaN	NaN	NaN	NaN	NaN	NaN	183763	188904	193347				-1	2	2	2	13.2	13.2	13.2	21816	0	13628	12836000	10	3	0	0	0	0	1	1	0	2	2	2	2	2	NaN	NaN	NaN	6	0	0	0	0	1	1
193437	195702	192731	193535	19.06	188762	173541	173749	178023	171147	172849	178138				-1	5	5	5	18.1	18.1	18.1	50.16	0	52.05	37220000	17	108	4	4	5	4	5	3	3	4	3	4	5	5	NaN	NaN	NaN	5	4	4	5	4	5	3
234826	231449	231941	236522	233782	230213	236585	231272	237081	23782	236049	237108				-1	23	23	23	39.8	39.8	39.8	76934	0	323.31	2111800000	36	990	20	21	22	21	21	21	22	21	22	23	22	21	NaN	NaN	NaN	7	20	21	22	21	21	21
NaN	NaN	NaN	NaN	NaN	NaN	181531	204232	193341	180344	194322	194094				-1	5	5	5	19.6	19.6	19.6	41.72	0	91751	40570000	26	30	0	0	0	0	0	0	4	4	5	3	5	5	NaN	NaN	NaN	9	0	0	0	0	0	0
NaN	NaN	NaN	NaN	NaN	NaN	236417	230686	221385	205396	21528	217827				-1	11	11	11	48.8	48.8	48.8	30755	0	323.31	513130000	17	185	0	1	2	2	1	0	11	11	11	8	10	11	NaN	NaN	NaN	8	0	1	2	2	1	0
181973	183247	18291	18.01	18333	177352	176369	178248	179446	179479	180697	181263				-1	3	3	3	3.8	3.8	3.8	120.91	0	27111	16813000	51	25	3	3	3	3	3	2	3	3	3	3	3	3	NaN	NaN	NaN	7	3	3	3	3	3	2
NaN	NaN	NaN	NaN	NaN	NaN	217372	20351	193422	192639	201642	189722				-1	3	3	3	9.1	9.1	9.1	54512	0	76377	57239000	14	45	0	0	0	1	0	0	3	3	3	3	3	3	NaN	NaN	NaN	3	0	0	0	1	0	0
186497	194719	195174	192581	200723	200083	183153	192022	18831	193745	188367	189663				-1	4	4	4	30.2	30.2	30.2	19.61	0	28829	31742000	11	20	2	3	4	3	4	2	3	3	3	3	3	3	NaN	NaN	NaN	4	2	3	4	3	4	2
NaN	NaN	NaN	NaN	NaN	NaN	NaN	212364	186514	NaN	181472	179501				-1	4	4	4	15.8	15.8	15.8	35524	0	32288	31740000	19	11	1	1	0	0	0	0	1	4	4	0	2	2	NaN	NaN	NaN	15	1	1	0	0	0	0
NaN	NaN	NaN	NaN	NaN	NaN	186005	NaN	NaN	190959	NaN	NaN				-1	3	2	2	1.8	0.9	0.9	286.19	0	12193	18606000	128	2	2	1	2	2	2	2	2	1	2	2	1	2	NaN	NaN	NaN	3	3	2	3	3	3	3
212549	222509	204265	21.88	22014	208918	195082	194702	195615	198025	192514	19738				-1	5	5	5	7.6	7.6	7.6	581.12	0	44.64	70107000	344	46	2	4	4	3	3	2	2	2	2	3	2	1	NaN	NaN	NaN	9	2	4	4	3	3	2
NaN	NaN	NaN	184567	NaN	NaN	184582	181223	181455	190055	18944	188866				-1	4	4	4	5.8	5.8	5.8	114.62	0	56123	14248000	31	19	1	0	0	2	0	0	2	2	3	4	3	3	NaN	NaN	NaN	3	1	0	0	2	0	0
NaN	171474	167978	NaN	169567	NaN	NaN	177653	174916	169772	187564	183301				-1	2	2	2	8	8	8	38557	0	70663	10380000	17	49	0	1	2	1	2	0	1	2	2	2	2	1	NaN	NaN	NaN	3	0	1	2	1	2	0
190326	199049	19674	202525	203104	196367	171618	172159	174861	171985	172466	178235				-1	13	13	13	6.8	6.8	6.8	343.48	0	285.25	70539000	165	117	7	10	12	9	12	10	8	11	9	8	7	9	NaN	NaN	NaN	4	7	10	12	9	12	10
NaN	18747	191891	196581	190876	191557	183635	185422	191771	204492	193123	19595				-1	7	7	7	9.3	9.3	9.3	114.7	0	81.04	68766000	39	34	1	3	4	2	3	3	6	7	7	6	7	7	NaN	NaN	NaN	3	1	3	4	2	3	3
199363	19878	195015	200997	204021	209403	241184	229991	242366	243359	230091	238807				-1	5	5	5	14.4	14.4	14.4	49358	0	201.04	569490000	20	125	2	4	4	4	4	4	5	5	5	5	5	5	NaN	NaN	NaN	5	2	4	4	4	4	4
NaN	192354	199482	198723	190992	191328	176456	183176	176244	17638	173339	NaN				-1	4	4	4	3.9	3.9	3.9	162.59	0	57601	28945000	75	11	2	3	3	3	4	4	4	3	4	4	3	2	NaN	NaN	NaN	4	2	3	3	3	4	4
19843	NaN	NaN	182256	NaN	NaN	240163	180621	177004	211787	NaN	172152				-1	6	6	1	23.6	23.6	7.5	21316	0	48376	118830000	9	36	1	0	0	0	0	0	1	1	0	1	1	1	6	6	1	1	3	1	1	2	0	1
NaN	18974	192629	199238	194932	192837	192448	205379	204775	198341	205019	209453				-1	3	3	3	21.3	21.3	21.3	31025	0	20612	58341000	12	27	1	3	3	2	3	3	2	3	3	3	3	3	NaN	NaN	NaN	3	1	3	3	2	3	3
243333	237339	234103	242026	233876	229753	197378	206298	198695	198529	194725	197323				-1	39	39	14	18.8	18.8	8.1	337.78	0	323.31	1484600000	150	856	11	13	13	13	13	10	8	9	9	8	7	10	NaN	NaN	NaN	4	34	37	37	36	37	30
NaN	183237	181567	NaN	180553	186425	188908	190336	195767	189837	190528	192574				-1	6	6	6	9.8	9.8	9.8	85388	0	38611	36948000	41	36	1	2	4	1	3	2	6	5	6	5	5	5	NaN	NaN	NaN	5	1	2	4	1	3	2
193692	196785	195939	198445	198722	195426	188038	191957	195479	197033	199151	198445				-1	9	9	9	7.2	7.2	7.2	201.53	0	88.92	106430000	84	95	5	7	7	6	8	7	6	8	8	9	9	7	NaN	NaN	NaN	21	5	7	7	6	8	7
NaN	NaN	NaN	NaN	NaN	NaN	NaN	NaN	NaN	186919	188599	184257				-1	2	2	2	1.9	1.9	1.9	135.6	0	19255	11049000	72	5	1	1	1	1	1	0	1	1	2	2	2	2	NaN	NaN	NaN	3	1	1	1	1	1	0
NaN	NaN	NaN	NaN	NaN	NaN	188746	191645	188351	NaN	179317	181124				-1	3	3	3	17.4	17.4	17.4	33543	0	26457	11326000	15	9	1	0	1	1	1	0	2	2	3	0	2	2	NaN	NaN	NaN	4	1	0	1	1	1	0
NaN	NaN	NaN	NaN	NaN	NaN	NaN	NaN	168879	168862	166099	172219				-1	2	2	2	2	2	2	200.77	0	14876	3653900	90	11	0	1	1	0	1	0	1	1	2	2	2	2	NaN	NaN	NaN	5	0	1	1	0	1	0
193112	190543	189243	200735	198317	187571	198103	196232	197707	200268	199077	202632				-1	10	10	10	8.3	8.3	8.3	192.05	0	323.31	109370000	69	153	7	6	7	8	7	6	8	9	9	7	9	10	NaN	NaN	NaN	5	7	6	7	8	7	6
266751	264608	259836	264425	258681	255829	256929	247805	250161	257029	245444	249468				-1	76	76	76	29.6	29.6	29.6	335.91	0	323.31	10468000000	175	3858	65	70	70	70	73	60	73	66	70	67	64	70	NaN	NaN	NaN	4	65	70	70	70	73	60
227426	230876	227231	230942	232314	227284	204563	202542	200143	196951	199246	199175				-1	20	20	20	14.6	14.6	14.6	280.49	0	323.31	336000000	135	247	18	18	19	16	19	15	13	15	14	9	10	13	NaN	NaN	NaN	5	18	18	19	16	19	15
NaN	NaN	NaN	NaN	NaN	186107	191701	189069	199194	189055	190161	189455				-1	3	3	3	2.7	2.7	2.7	134.64	0	51076	32175000	61	8	1	1	1	1	1	2	3	2	2	2	2	2	NaN	NaN	NaN	6	1	1	1	1	1	2
NaN	NaN	167796	NaN	NaN	NaN	170605	17231	170762	17429	178811	174283				-1	3	3	3	9.6	9.6	9.6	48503	0	29359	8437500	21	9	1	1	3	2	2	0	3	3	3	3	3	3	NaN	NaN	NaN	6	1	1	3	2	2	0
NaN	NaN	171889	NaN	NaN	NaN	185729	205183	200198	178555	194762	190922				-1	5	5	5	15.5	15.5	15.5	47387	0	37177	47537000	26	33	0	1	2	0	0	1	5	5	5	4	5	5	NaN	NaN	NaN	4	0	1	2	0	0	1
NaN	183818	NaN	188514	184681	NaN	196635	NaN	196892	201941	201876	198884				-1	2	2	2	2.9	2.9	2.9	122.39	0	74416	24328000	44	30	1	2	1	2	2	1	2	1	2	2	2	2	NaN	NaN	NaN	10	1	2	1	2	2	1
224443	219892	219173	224053	22057	218967	200865	201707	202362	209969	205532	205984				-1	25	25	25	10.2	10.2	10.2	401.79	0	323.31	694240000	163	424	20	23	25	24	25	21	20	20	24	23	21	22	NaN	NaN	NaN	4	20	23	25	24	25	21
228248	225353	226058	230952	228718	22573	241798	239615	241954	24322	239949	242096				-1	48	48	3	30.8	30.8	1.5	262.75	0	323.31	5129500000	108	2098	3	3	3	3	3	3	3	3	3	3	3	3	NaN	NaN	NaN	8	32	37	42	38	37	33
NaN	NaN	NaN	174161	NaN	NaN	188063	191645	180399	190312	185628	177336				-1	4	4	4	12	12	12	46.16	0	68244	19789000	16	27	1	1	1	2	1	0	4	4	4	4	4	4	NaN	NaN	NaN	4	1	1	1	2	1	0
NaN	NaN	NaN	181181	179816	NaN	184132	178179	NaN	186153	184629	19.13				-1	5	5	5	17.4	17.4	17.4	66113	0	33529	17724000	37	12	1	1	1	2	3	1	3	4	3	4	4	4	NaN	NaN	NaN	9	1	1	1	2	3	1
211222	216965	213402	213894	216227	223087	196792	195328	195263	196254	194489	19564				-1	12	12	12	10.2	10.2	10.2	269.67	0	292.09	107350000	134	153	6	9	11	8	10	7	7	8	7	6	6	8	NaN	NaN	NaN	5	6	9	11	8	10	7
NaN	17513	17646	NaN	183088	18.46	181275	20012	201684	184537	206751	207759				-1	8	8	8	21.1	21.1	21.1	59606	0	102.32	71531000	32	44	0	3	3	1	4	2	4	7	6	4	6	7	NaN	NaN	NaN	5	0	3	3	1	4	2
174516	167776	169324	174497	170384	NaN	174015	177104	178602	185794	184279	181275				-1	4	4	4	5.8	5.8	5.8	126.04	0	37212	18900000	39	44	3	2	2	3	2	1	4	4	3	4	4	4	NaN	NaN	NaN	3	3	2	2	3	2	1
235189	231459	232855	23302	233111	235933	245368	237492	243695	247208	238873	236988				-1	7	7	7	6	6	6	159.33	0	130.63	1314900000	74	282	4	7	6	6	7	6	7	7	7	6	6	7	NaN	NaN	NaN	4	4	7	6	6	7	6
203512	209009	217094	208441	209259	208014	195105	NaN	195888	NaN	NaN	NaN				-1	2	2	2	3.7	3.7	3.7	145.29	0	73984	40708000	74	30	2	2	2	2	2	2	2	1	2	1	0	1	NaN	NaN	NaN	3	2	2	2	2	2	2
210332	193723	187119	207984	206665	182478	164908	157624	167211	16806	163602	174344				-1	9	9	9	8.2	8.2	8.2	188.77	0	109.78	45872000	77	42	6	7	7	6	8	4	4	3	7	4	5	3	NaN	NaN	NaN	3	6	7	7	6	8	4
190799	185966	179939	182521	184717	NaN	196538	204589	190163	198864	189337	18822				-1	13	13	10	11.2	11.2	8.8	206.99	0	323.31	100160000	94	155	6	8	8	7	6	0	10	10	10	10	10	8	NaN	NaN	NaN	6	8	10	8	7	6	1
240691	246852	245493	242825	242956	241204	242869	232788	235385	239641	231792	237028				-1	19	19	8	17.8	17.8	6.3	106.81	0	323.31	1988000000	48	859	7	8	8	8	8	7	8	8	8	7	8	8	NaN	NaN	NaN	5	16	18	19	17	19	17
NaN	173553	NaN	NaN	167239	162695	175513	198105	180126	174644	190481	17778				-1	6	6	6	5.6	5.6	5.6	166.47	0	115.92	33076000	80	20	0	2	1	1	2	2	6	6	6	6	6	6	NaN	NaN	NaN	3	0	2	1	1	2	2
221205	NaN	217304	195592	218796	NaN	257687	24.35	244425	234681	232459	235831				-1	28	28	28	30.8	30.8	30.8	113.87	0	323.31	1431700000	47	459	2	1	2	4	2	1	28	26	22	20	22	25	NaN	NaN	NaN	7	2	1	2	4	2	1
NaN	NaN	NaN	NaN	NaN	NaN	16676	175195	167524	165853	165597	16625				-1	2	2	2	3	3	3	121.88	0	14379	3330100	55	2	0	1	0	0	0	0	2	2	2	2	2	2	NaN	NaN	NaN	6	0	1	0	0	0	0
240138	239879	24185	240774	242845	240597	250421	244914	250958	252653	248303	251244				-1	97	97	54	33	33	19.8	470.26	0	323.31	9285300000	178	3520	36	40	42	42	37	38	51	51	50	47	46	49	NaN	NaN	NaN	4	66	76	79	78	74	72
NaN	NaN	NaN	NaN	NaN	NaN	17673	199272	189187	176566	185553	18.05				-1	5	5	5	15.6	15.6	15.6	55913	0	50013	28202000	31	23	0	1	0	0	1	1	4	5	5	2	5	4	NaN	NaN	NaN	14	0	1	0	0	1	1
NaN	17435	180224	NaN	181206	NaN	NaN	NaN	168949	NaN	178051	205946				-1	1	1	1	15.4	15.4	15.4	23.58	0	17887	11584000	10	3	0	1	1	1	1	1	0	0	1	1	1	1	1	1	1	1	0	1	1	1	1	1
NaN	NaN	NaN	NaN	NaN	NaN	203072	19968	191251	174659	176216	189706				-1	5	5	5	25.4	25.4	25.4	33528	0	69611	32306000	14	28	0	0	0	1	0	0	5	5	5	3	3	3	NaN	NaN	NaN	8	0	0	0	1	0	0
NaN	181905	NaN	176307	17593	NaN	176351	188631	18624	190634	181361	187008				-1	4	4	4	14.2	14.2	14.2	49094	0	60014	21729000	25	41	0	1	1	2	2	0	3	4	4	4	3	2	NaN	NaN	NaN	7	0	1	1	2	2	0
190995	186939	183433	NaN	NaN	174671	199301	195873	195719	19207	184477	187326				-1	4	4	4	2.2	2.2	2.2	221.42	0	32.58	35621000	88	22	2	2	2	1	1	3	4	4	4	4	3	3	NaN	NaN	NaN	8	2	2	2	1	1	3
212219	218448	213243	212412	213372	210585	204378	199851	NaN	NaN	NaN	201602				-1	2	2	2	15.7	15.7	15.7	20771	0	16511	64217000	4	3	2	2	2	2	2	2	2	2	1	0	1	2	NaN	NaN	NaN	2	2	2	2	2	2	2
214034	211336	207292	21374	211431	20748	206443	200501	200961	207219	200211	202274				-1	9	9	9	13.5	13.5	13.5	106.96	0	231.35	173810000	59	224	7	9	9	9	9	8	9	9	8	8	8	8	NaN	NaN	NaN	3	7	9	9	9	9	8
202606	199916	201952	210502	205656	195109	207506	193482	197717	209056	198952	206753				-1	12	12	11	7.6	7.6	6.5	246.81	0	323.31	126330000	110	173	8	8	8	8	9	4	8	10	9	10	6	9	NaN	NaN	NaN	3	9	9	9	9	10	5
250995	252539	248139	248813	249333	240728	248005	234468	241143	24492	235409	241258				-1	23	23	23	31	31	31	109.79	0	323.31	3856300000	51	1688	19	22	23	20	22	18	20	18	21	17	19	20	NaN	NaN	NaN	3	19	22	23	20	22	18
NaN	NaN	NaN	NaN	NaN	NaN	193409	NaN	167829	NaN	164206	16493				-1	2	2	2	12.5	12.5	12.5	20858	0	23572	4715700	11	4	0	0	0	0	0	0	2	1	2	1	2	2	2	2	2	1	0	0	0	0	0	0
NaN	NaN	172594	174299	175392	170407	166241	169346	173634	171553	170973	18065				-1	1	1	1	15.5	15.5	15.5	15799	0	14026	8134100	8	8	1	1	1	1	1	1	1	1	1	1	1	1	NaN	NaN	NaN	3	1	1	1	1	1	1
NaN	NaN	NaN	NaN	NaN	NaN	211425	227472	213823	NaN	214868	215551				-1	2	2	2	10	10	10	30155	0	20835	88905000	9	8	0	0	0	0	0	0	1	2	2	1	2	2	2	2	2	1	0	0	0	0	0	0
NaN	215509	221633	203842	218994	215088	218289	23.29	236574	229812	245475	24412				-1	6	6	1	22.9	22.9	4	34113	0	189.02	641470000	19	113	0	1	1	1	1	1	1	1	1	1	1	1	NaN	NaN	NaN	4	1	4	6	3	5	4
207503	202189	20549	208662	204424	207329	213388	201582	20584	218645	205338	205909				-1	13	13	2	26.5	26.5	4.2	72956	0	230.14	207180000	30	205	0	1	1	0	0	1	1	1	1	2	1	0	NaN	NaN	NaN	3	8	9	7	8	6	8
NaN	NaN	NaN	NaN	NaN	NaN	224321	177831	172481	20374	174671	172697				-1	6	6	6	35.6	35.6	35.6	27516	0	121.67	34388000	14	36	1	0	0	0	0	0	6	3	2	5	3	2	NaN	NaN	NaN	2	1	0	0	0	0	0
220596	218625	217575	221398	218884	213648	208185	206123	210451	213693	211146	208993				-1	14	14	14	13.5	13.5	13.5	136.37	0	231.59	278010000	52	227	8	9	9	9	10	12	11	10	12	12	12	11	NaN	NaN	NaN	3	8	9	9	9	10	12
188678	191269	18.4	190584	187668	18381	211249	204171	208981	219507	208859	210311				-1	46	1	1	30.2	0.9	0.9	262.75	0	144.55	82957000	105	86	1	1	1	1	1	1	1	1	1	1	1	1	46	1	1	1	30	35	40	36	35	31
188634	185096	183868	190085	184389	179925	191869	189082	19469	192707	193502	194693				-1	7	7	7	5.3	5.3	5.3	201.52	0	146.62	48198000	90	99	4	5	4	5	5	4	6	5	6	7	6	6	NaN	NaN	NaN	2	4	5	4	5	5	4
230206	228673	225533	232163	228765	222334	211526	211731	214642	217098	214925	218979				-1	33	33	33	30	30	30	177.38	0	323.31	1097800000	75	999	25	26	32	30	29	28	27	28	30	27	28	29	NaN	NaN	NaN	3	25	26	32	30	29	28
NaN	NaN	NaN	NaN	NaN	NaN	NaN	187526	17224	NaN	NaN	173493				-1	3	3	3	10.4	10.4	10.4	47318	0	16292	5331400	21	4	0	0	0	0	0	0	0	2	2	0	2	3	NaN	NaN	NaN	2	0	0	0	0	0	0
249211	250758	251192	248522	251509	251715	231517	223843	230941	238452	225372	22781				-1	76	76	73	34.6	34.6	33.6	311.95	0	323.31	5884300000	151	1918	58	64	67	64	66	67	58	57	65	66	56	61	NaN	NaN	NaN	5	59	67	70	67	69	69
NaN	162348	161315	162506	16245	NaN	NaN	15758	161386	NaN	162782	168883				-1	2	2	2	3	3	3	112.93	0	14882	3434400	35	8	1	2	2	2	2	0	1	2	2	0	2	2	NaN	NaN	NaN	2	1	2	2	2	2	0
194054	198229	19112	189499	192878	192474	197529	19567	196713	200174	194047	192924				-1	8	8	7	7.5	7.5	6.7	181.41	0	131.88	62458000	100	111	3	4	5	3	3	3	6	7	6	6	5	6	NaN	NaN	NaN	5	4	5	6	4	4	4
186021	183484	NaN	NaN	NaN	NaN	NaN	185223	186345	NaN	NaN	186024				-1	3	1	1	3.7	1.5	1.5	192.12	0	82201	13107000	82	18	1	1	1	1	1	0	1	1	1	1	1	1	3	1	1	1	3	3	3	3	3	1
NaN	NaN	NaN	NaN	NaN	NaN	200022	171053	167684	170502	16803	165928				-1	3	3	3	10	10	10	47.3	0	20244	8617200	16	10	0	0	0	0	1	0	3	2	3	2	2	2	NaN	NaN	NaN	5	0	0	0	0	1	0
[truncated: 34 more columns]
