# Supplementary material for: Extracellular Matrix Protein Signatures of the Outer and Inner Zones of the Rat Adrenal Cortex
Source: J Proteome Res. 2024 Jul 17;23(8):3418–32. doi: 10.1021/acs.jproteome.4c00071 (PMC11301687; doi:10.1021/acs.jproteome.4c00071)
Supplement: Supplementary file 3 — pr4c00071_si_004.xlsx [file pr4c00071_si_004.xlsx]

## Sheet: Planilha1
Table S2 - The Total Protein Identified in Decellularized Fractions of Rat Adrenal Gland*
	Gene	Protein
1	Col1a1	Collagen type I alpha 1 chain
2	Col1a2	Collagen alpha-2 chain
3	Col4a1	Collagen type IV alpha 1 chain
4	Col4a2	Collagen type IV alpha 2 chain
5	Col5a2	Collagen type V alpha 2 chain
6	Col6a1	Collagen type VI alpha 1 chain
7	Col6a2	Collagen type VI alpha 2 chain
8	Col6a3	Collagen type VI alpha 3 chain
9	Col6a5	Collagen type VI alpha 5 chain
10	Col6a6	Collagen type VI alpha 6 chain
11	Col12a1	Collagen type XII alpha 1 chain
12	Col14a1	Collagen type XIV alpha 1 chain
13	Col18a1	Collagen type XVIII alpha 1 chain
14	Lama2	Laminin subunit alpha 2
15	Lama4	Laminin subunit alpha 4
16	Lama5	Laminin subunit alpha 5
17	Lamb1	Laminin subunit beta 1
18	Lamb2	Laminin subunit beta 2
19	Lamc1	Laminin subunit gamma 1
20	Eln	Elastin
21	Emilin1	Elastin microfibril interfacer 1
22	Fbln5	Fibulin-5
23	Fbn1	Fibrillin 1
24	Fbn2	Fibrillin 2
25	Nid1	Nidogen 1
26	Nid2	Nidogen-2
27	Fn1	Fibronectin
28	Tnc	Tenascin C
29	Hspg2	Heparan sulfate proteoglycan 2
30	Ltbp4	Latent transforming growth factor beta binding protein 4
31	Tgfbi	Transforming growth factor, beta induced
32	Ecm1	Extracellular matrix protein 1
33	Gpt2	Alanine transaminase
34	Hbb	Hemoglobin subunit beta-1
35	Mfap2	Microfibril associated protein 2
36	Plg	Plasminogen
37	Prxl2a	Peroxiredoxin-like 2A
38	C4b	Complement C4B
39	C3	Complement C3
40	Tgm2	Protein-glutamine gamma-glutamyltransferase 2
41	C4a	Complement C4A
42	Hpx	Hemopexin
43	Ahsg	Alpha-2-HS-glycoprotein
44	Akr1b8	Aldose reductase-related protein 1-like
45	Chga	Chromogranin A
46	Chgb	Chromogranin B
47	Fgb	Fibrinogen beta chain
48	Fgg	Fibrinogen gamma chain
49	Flna	Filamin A
50	C1qbp	Complement component 1 Q subcomponent-binding protein
51	Hnrnpu	Heterogeneous nuclear ribonucleoprotein U
52	Serpinh1	Serpin H1
53	Acta2	Actin, aortic smooth muscle
54	Actb	Actin, cytoplasmic 1
55	Actg1	Actin, cytoplasmic 2
56	Ahnak	AHNAK nucleoprotein
57	Bckdha	2-oxoisovalerate dehydrogenase subunit alpha
58	H4c2	Histone H4
59	Ddx17	RNA-helicase
60	Ddx3x	RNA helicase
61	Ddx6	DEAD-box helicase 6
62	Dnajb1	DnaJ homolog subfamily B member 1
63	Dpysl2	Dihydropyrimidinase-related protein 2
64	Dsp	Desmoplakin
65	Ehd3	EH domain-containing protein 3
66	Eif4g2	Eif4g2 protein
67	Eif4h	Eukaryotic translation initiation factor 4H
68	Eps15l1	Epidermal growth factor receptor pathway substrate 15-like 1
69	Erlin2	Erlin-2
70	Fga	Fibrinogen alpha chain
71	Fubp1	Far upstream element binding protein 1
72	Fubp3	Far upstream element binding protein 3
73	Glrx3	Glutaredoxin-3
74	Hnrnpk	Heterogeneous nuclear ribonucleoprotein K
75	Hsd3b1	3 beta-hydroxysteroid dehydrogenase
76	Hspa8	Heat shock cognate 71 kDa protein
77	Hspa9	Stress-70 protein, mitochondrial
78	Hspe1	10 kDa heat shock protein, mitochondrial
79	LOC100911361	Heterogeneous nuclear ribonucleoprotein A3-like
80	Pabpc1	Polyadenylate-binding protein 1
81	Pc	Pyruvate carboxylase, mitochondrial
82	Pcbp1	Poly(rC) binding protein 1
83	Pcbp2	Poly(rC) binding protein 2
84	Pdcd6ip	Programmed cell death 6-interacting protein
85	Prdx1l1	Peroxiredoxin-1
86	Prdx2	Peroxiredoxin 2
87	Ptk2	non-specific protein-tyrosine kinase
88	Pura	Transcriptional activator protein Pur-alpha
89	Sec24a	SEC24 homolog A, COPII coat complex component
90	Sec24b	SEC24 homolog B, COPII coat complex component
91	Sec24c	SEC24 homolog C, COPII coat complex component
92	Sec24d	SEC24 homolog D, COPII coat complex component
93	Smarcc2	SWI/SNF actin dependent regulator of chromatin
94	Sorbs2	Sorbin and SH3 domain containing 2
95	Sorbs3	Sorbin and SH3 domain containing 3
96	Tcp1	T-complex protein 1 subunit alpha
97	Tln1	Talin 1
98	Tns1	Tensin 1
99	Tppp3	Tubulin polymerization-promoting protein family member 3
100	Tuba1b	Tubulin alpha chain
101	Tubb4b	Tubulin beta chain
102	Tubb5	Tubulin beta-5 chain
103	Vim	Vimentin
104	Aak1	AP2 associated kinase 1
105	Ap3d1	Adaptor related protein complex 3 subunit delta 1
106	Atp5f1b	ATP synthase subunit beta
107	Atp5f1c	ATP synthase subunit gamma, mitochondrial
108	Htra2	HtrA serine peptidase 2
109	Khdrbs1	KH domain-containing, signal transduction-associated protein 1
110	Khsrp	KH-type splicing regulatory protein
111	Nedd4	E3 ubiquitin-protein ligase
112	Nnt	proton-translocating NAD(P)(+) transhydrogenase
113	Pef1	Peflin
114	Slc25a5	ADP/ATP translocase 2
115	A1E0X7	Steroidogenic acute regulatory protein
116	Atp5f1a	ATP synthase subunit alpha
117	Atp5po	ATP synthase subunit O, mitochondrial
118	Copg1	Coatomer subunit gamma
119	Cox6c2	Cytochrome c oxidase subunit 6C-2
120	Ctnnd1	Catenin delta 1
121	Cyp11b1	steroid 11beta-monooxygenase
122	Fdxr	NADPH:adrenodoxin oxidoreductase, mitochondrial
123	Gapdh	Glyceraldehyde-3-phosphate dehydrogenase
124	Got2	Aspartate aminotransferase
125	Lonp1	Lon protease homolog, mitochondrial
126	Matr3	Matr3 protein
127	Myh9	Myosin, heavy chain 9
128	Nsfl1c	NSFL1 cofactor
129	Sucla2	Succinate-CoA ligase subunit beta
130	Tufm	Elongation factor Tu, mitochondrial
131	H2ac25	H2A clustsered histone 25
132	Hcfc1	Host cell factor C1
133	Hnrnpa2b1	Heterogeneous nuclear ribonucleoproteins A2/B1
134	Hnrnpc	Heterogeneous nuclear ribonucleoprotein C
135	Hnrnpf	Heterogeneous nuclear ribonucleoprotein F
136	Hnrnph1	Heterogeneous nuclear ribonucleoprotein H1
137	Hnrnph3	Heterogeneous nuclear ribonucleoprotein H3
138	Hnrnpm	Heterogeneous nuclear ribonucleoprotein M
139	Hspb1	Heat shock protein beta-1
140	Hspd1	Heat shock protein family D (Hsp60) member 1
141	Iqgap2	IQ motif containing GTPase activating protein 2
142	Lmna	Lamin A/C
143	Nono	Non-POU domain-containing octamer-binding protein
144	Ptbp1	Polypyrimidine tract-binding protein 1
145	Fusl1	Fus RNA binding protein like 1
146	Sfpq	Splicing factor proline and glutamine rich
147	Tardbp	TAR DNA-binding protein 43
148	Zfp207	Zinc finger protein 207
149	Acat1	Acetyl-CoA acetyltransferase, mitochondrial
150	Cyp11a1	Cholesterol side-chain cleavage enzyme, mitochondrial
151	Cyp21a1	Cytochrome P450, family 21, subfamily a, polypeptide 1
152	Dbnl	Drebrin-like protein
153	Ddx5	Probable ATP-dependent RNA helicase DDX5
154	H1f2	H1.2 linker histone, cluster member
155	Sec31a	SEC31 homolog A, COPII coat complex component
156	Tfg	TRK-fused gene protein
157	AABR07054368.1	Tr-type G domain-containing protein
158	Acaa2	Acetyl-CoA acyltransferase 2
159	Dnm1l	Dynamin 1-like
160	Hsd17b10	Hydroxyacyl-Coenzyme A dehydrogenase type II (
161	Hsp90ab1	Heat shock protein 90 alpha family class B member 1
162	Tinagl1	Tubulointerstitial nephritis antigen-like 1
163	Vwa5a	von Willebrand factor A domain containing 5A
164	Hadhb	Trifunctional enzyme subunit beta, mitochondrial
165	Rpl18	Ribosomal protein L18
166	Dad1	Dolichyl-diphosphooligosaccharide--protein glycosyltransferase subunit
167	Ubap2l	Ubiquitin associated protein 2-like
168	Fam120a	Family with sequence similarity 120 member A
169	Gsta3	Glutathione S-transferase alpha-3
170	Hba-a1 Glnc3	Globin c3
171	Mtch2	Mitochondrial carrier 2
172	Ndufb10	NADH dehydrogenase
173	Phb2	Prohibitin
174	Slc25a10	Solute carrier family 25 member 10
175	Slc25a12	Electrogenic aspartate/glutamate antiporter SLC25A12
176	Slc25a13	Solute carrier family 25 member 13
177	Suclg2	Succinate-CoA ligase subunit beta
178	Tomm22	Mitochondrial import receptor subunit TOM22 homolog
179	Vdac3	Voltage-dependent anion-selective channel protein 3
180	Fdx1	Ferredoxin 1
181	COX2	Cytochrome c oxidase subunit 2
182	Cox4i1	Cytochrome c oxidase subunit 4
183	Aco2	Aconitate hydratase, mitochondrial
184	Vdac1	Voltage-dependent anion-selective channel protein 1
185	Vdac2	Voltage-dependent anion-selective channel protein 2
186	Phb1 Phb	Prohibitin 1
187	Slc25a1	Solute carrier family 25 member 1
188	Myo1c	Myosin 1C
189	Afdn	Afadin, adherens junction formation factor
190	Anxa7	Annexin
191	Gstt3	glutathione transferase
192	Cox5a	Cytochrome c oxidase subunit 5A, mitochondrial
193	Dnm1	dynamin GTPase
194	Eef2	Elongation factor 2
195	Eif4g1	Eukaryotic translation initiation factor 4 gamma, 1
196	Pkml1	Pyruvate kinase
197	Mgarp	Mitochondria-localized glutamic acid-rich protein
198	Rpl4	Large ribosomal subunit protein uL4
199	Rpn1	Dolichyl-diphosphooligosaccharide-protein glycosyltransferase subunit 1
200	Samm50	SAMM50 sorting and assembly machinery component
201	Stom	Stomatin
202	Tes	Testin
203	Th	Tyrosine 3-monooxygenase
204	Atp6v0d1	V-type proton ATPase subunit
205	Dhcr7	7-dehydrocholesterol reductase
206	Cyp1b1	Cytochrome P450 1B1
	* filter 60% valid
