# Supplementary material for: Extracellular Matrix Protein Signatures of the Outer and Inner Zones of the Rat Adrenal Cortex
Source: J Proteome Res. 2024 Jul 17;23(8):3418–32. doi: 10.1021/acs.jproteome.4c00071 (PMC11301687; doi:10.1021/acs.jproteome.4c00071)
Supplement: Supplementary file 4 — pr4c00071_si_005.xlsx [file pr4c00071_si_005.xlsx]

## Sheet: Planilha1 CL
	Total Protein Identified in Decellulariezed Fractions of Rat Adrenal Gland*
	Gene name	Protein name
1	Col1a1	Collagen type I alpha 1 chain
2	Col1a2	Collagen type I alpha 2 chain
3	Col4a1	Collagen type IV alpha 1 chain
4	Col4a2	Collagen type IV alpha 2 chain
5	Col5a2	Collagen type V alpha 2 chain
6	Col6a1	Collagen type VI alpha 1 chain
7	Col6a2	Collagen type VI alpha 2 chain
8	Col6a3	Collagen type VI alpha 3 chain
9	Col6a5	Collagen type VI alpha 5 chain
10	Col6a6	Collagen type VI alpha 6 chain
11	Col12a1	Collagen type XII alpha 1 chain
12	Col14a1	Collagen type XIV alpha 1 chain
13	Col18a1	Collagen type XVIII alpha 1 chain
14	Lama2	Laminin subunit alpha 2
15	Lama4	Laminin subunit alpha 4
16	Lama5	Laminin subunit alpha 5
17	Lamb1	Laminin subunit beta 1
18	Lamb2	Laminin subunit beta 2
19	Lamc1	Laminin subunit gamma 1
20	Eln	Elastin
21	Emilin1	Elastin microfibril interfacer 1
22	Fbln5	Fibulin-5
23	Fbn1	Fibrillin 1
24	Fbn2	Fibrillin 2
25	Nid1	Nidogen 1
26	Nid2	Nidogen-2
27	Fn1	Fibronectin
28	Tnc	Tenascin C
29	Hspg2	Heparan sulfate proteoglycan 2
30	Ltbp4	Latent transforming growth factor beta binding protein 4
31	Tgfbi	Transforming growth factor, beta induced
32	Ecm1	Extracellular matrix protein 1
33	Gpt2	Alanine transaminase
34	Hbb	Hemoglobin subunit beta-1
35	Mfap2	Microfibril associated protein 2
36	Plg	Plasminogen
37	Prxl2a	Peroxiredoxin-like 2A
38	C4b	Complement C4B
39	C3	Complement C3
40	Tgm2	Protein-glutamine gamma-glutamyltransferase 2
41	C4a	Complement C4A
42	Hpx	Hemopexin
43	Ahsg	Alpha-2-HS-glycoprotein
44	Akr1b8	Aldose reductase-related protein 1-like
45	Chga	Chromogranin A
46	Chgb	Chromogranin B
47	Fgb	Fibrinogen beta chain
	Fgg	Fibrinogen gamma chain
49	Flna	Filamin A
50	C1qbp	Complement component 1 Q subcomponent-binding protein
51	Hnrnpu	Heterogeneous nuclear ribonucleoprotein U
52	Serpinh1	Serpin H1
53	Acta2	Actin, aortic smooth muscle
54	Actb	Actin, cytoplasmic 1
55	Actg1	Actin, cytoplasmic 2
56	Ahnak	AHNAK nucleoprotein
57	Bckdha	2-oxoisovalerate dehydrogenase subunit alpha
58	H4c2	Histone H4
59	Ddx17	RNA-helicase
60	Ddx3x	RNA helicase
61	Ddx6	DEAD-box helicase 6
62	Dnajb1	DnaJ homolog subfamily B member 1
63	Dpysl2	Dihydropyrimidinase-related protein 2
64	Dsp	Desmoplakin
65	Ehd3	EH domain-containing protein 3
66	Eif4g2	Eif4g2 protein
67	Eif4h	Eukaryotic translation initiation factor 4H
68	Eps15l1	Epidermal growth factor receptor pathway substrate 15-like 1
69	Erlin2	Erlin-2
70	Fga	Fibrinogen alpha chain
71	Fubp1	Far upstream element binding protein 1
72	Fubp3	Far upstream element binding protein 3
73	Glrx3	Glutaredoxin-3
74	Hnrnpk	Heterogeneous nuclear ribonucleoprotein K
75	Hsd3b1	3 beta-hydroxysteroid dehydrogenase
76	Hspa8	Heat shock cognate 71 kDa protein
77	Hspa9	Stress-70 protein, mitochondrial
78	Hspe1	10 kDa heat shock protein, mitochondrial
79	LOC100911361	Heterogeneous nuclear ribonucleoprotein A3-like
80	Pabpc1	Polyadenylate-binding protein 1
81	Pc	Pyruvate carboxylase, mitochondrial
82	Pcbp1	Poly(rC) binding protein 1
83	Pcbp2	Poly(rC) binding protein 2
84	Pdcd6ip	Programmed cell death 6-interacting protein
85	Prdx1l1	Peroxiredoxin-1
86	Prdx2	Peroxiredoxin 2
87	Ptk2	non-specific protein-tyrosine kinase
88	Pura	Transcriptional activator protein Pur-alpha
89	Sec24a	SEC24 homolog A, COPII coat complex component
90	Sec24b	SEC24 homolog B, COPII coat complex component
91	Sec24c	SEC24 homolog C, COPII coat complex component
92	Sec24d	SEC24 homolog D, COPII coat complex component
93	Smarcc2	SWI/SNF actin dependent regulator of chromatin
94	Sorbs2	Sorbin and SH3 domain containing 2
95	Sorbs3	Sorbin and SH3 domain containing 3
96	Tcp1	T-complex protein 1 subunit alpha
97	Tln1	Talin 1
98	Tns1	Tensin 1
99	Tppp3	Tubulin polymerization-promoting protein family member 3
100	Tuba1b	Tubulin alpha chain
101	Tubb4b	Tubulin beta chain
102	Tubb5	Tubulin beta-5 chain
103	Vim	Vimentin
104	Aak1	AP2 associated kinase 1
105	Ap3d1	Adaptor related protein complex 3 subunit delta 1
106	Atp5f1b	ATP synthase subunit beta
107	Atp5f1c	ATP synthase subunit gamma, mitochondrial
108	Htra2	HtrA serine peptidase 2
109	Khdrbs1	KH domain-containing, signal transduction-associated protein 1
110	Khsrp	KH-type splicing regulatory protein
111	Nedd4	E3 ubiquitin-protein ligase
112	Nnt	proton-translocating NAD(P)(+) transhydrogenase
113	Pef1	Peflin
114	Slc25a5	ADP/ATP translocase 2
115	A1E0X7	Steroidogenic acute regulatory protein
116	Atp5f1a	ATP synthase subunit alpha
117	Atp5po	ATP synthase subunit O, mitochondrial
118	Copg1	Coatomer subunit gamma
119	Cox6c2	Cytochrome c oxidase subunit 6C-2
120	Ctnnd1	Catenin delta 1
121	Cyp11b1	steroid 11beta-monooxygenase
122	Fdxr	NADPH:adrenodoxin oxidoreductase, mitochondrial
123	Gapdh	Glyceraldehyde-3-phosphate dehydrogenase
124	Got2	Aspartate aminotransferase
125	Lonp1	Lon protease homolog, mitochondrial
126	Matr3	Matr3 protein
127	Myh9	Myosin, heavy chain 9
128	Nsfl1c	NSFL1 cofactor
129	Sucla2	Succinate-CoA ligase subunit beta
130	Tufm	Elongation factor Tu, mitochondrial
131	H2ac25	H2A clustsered histone 25
132	Hcfc1	Host cell factor C1
133	Hnrnpa2b1	Heterogeneous nuclear ribonucleoproteins A2/B1
134	Hnrnpc	Heterogeneous nuclear ribonucleoprotein C
135	Hnrnpf	Heterogeneous nuclear ribonucleoprotein F
136	Hnrnph1	Heterogeneous nuclear ribonucleoprotein H1
137	Hnrnph3	Heterogeneous nuclear ribonucleoprotein H3
138	Hnrnpm	Heterogeneous nuclear ribonucleoprotein M
139	Hspb1	Heat shock protein beta-1
140	Hspd1	Heat shock protein family D (Hsp60) member 1
141	Iqgap2	IQ motif containing GTPase activating protein 2
142	Lmna	Lamin A/C
143	Nono	Non-POU domain-containing octamer-binding protein
144	Ptbp1	Polypyrimidine tract-binding protein 1
145	Fusl1	Fus RNA binding protein like 1
146	Sfpq	Splicing factor proline and glutamine rich
147	Tardbp	TAR DNA-binding protein 43
148	Zfp207	Zinc finger protein 207
149	Acat1	Acetyl-CoA acetyltransferase, mitochondrial
150	Cyp11a1	Cholesterol side-chain cleavage enzyme, mitochondrial
151	Cyp21a1	Cytochrome P450, family 21, subfamily a, polypeptide 1
152	Dbnl	Drebrin-like protein
153	Ddx5	Probable ATP-dependent RNA helicase DDX5
154	H1f2	H1.2 linker histone, cluster member
155	Sec31a	SEC31 homolog A, COPII coat complex component
156	Tfg	TRK-fused gene protein
157	AABR07054368.1	Tr-type G domain-containing protein
158	Acaa2	Acetyl-CoA acyltransferase 2
159	Dnm1l	Dynamin 1-like
160	Hsd17b10	Hydroxyacyl-Coenzyme A dehydrogenase type II (
161	Hsp90ab1	Heat shock protein 90 alpha family class B member 1
162	Tinagl1	Tubulointerstitial nephritis antigen-like 1
163	Vwa5a	von Willebrand factor A domain containing 5A
164	Hadhb	Trifunctional enzyme subunit beta, mitochondrial
165	Rpl18	Ribosomal protein L18
166	Dad1	Dolichyl-diphosphooligosaccharide--protein glycosyltransferase subunit
167	Ubap2l	Ubiquitin associated protein 2-like
168	Fam120a	Family with sequence similarity 120 member A
169	Gsta3	Glutathione S-transferase alpha-3
170	Hba-a1 Glnc3	Globin c3
171	Mtch2	Mitochondrial carrier 2
172	Ndufb10	NADH dehydrogenase
173	Phb2	Prohibitin
174	Slc25a10	Solute carrier family 25 member 10
175	Slc25a12	Electrogenic aspartate/glutamate antiporter SLC25A12
176	Slc25a13	Solute carrier family 25 member 13
177	Suclg2	Succinate-CoA ligase subunit beta
178	Tomm22	Mitochondrial import receptor subunit TOM22 homolog
179	Vdac3	Voltage-dependent anion-selective channel protein 3
180	Fdx1	Ferredoxin 1
181	COX2	Cytochrome c oxidase subunit 2
182	Cox4i1	Cytochrome c oxidase subunit 4
183	Aco2	Aconitate hydratase, mitochondrial
184	Vdac1	Voltage-dependent anion-selective channel protein 1
185	Vdac2	Voltage-dependent anion-selective channel protein 2
186	Phb1 Phb	Prohibitin 1
187	Slc25a1	Solute carrier family 25 member 1
188	Myo1c	Myosin 1C
189	Afdn	Afadin, adherens junction formation factor
190	Anxa7	Annexin
191	Gstt3	glutathione transferase
192	Cox5a	Cytochrome c oxidase subunit 5A, mitochondrial
193	Dnm1	dynamin GTPase
194	Eef2	Elongation factor 2
195	Eif4g1	Eukaryotic translation initiation factor 4 gamma, 1
196	Pkml1	Pyruvate kinase
197	Mgarp	Mitochondria-localized glutamic acid-rich protein
198	Rpl4	Large ribosomal subunit protein uL4
199	Rpn1	Dolichyl-diphosphooligosaccharide-protein glycosyltransferase subunit 1
200	Samm50	SAMM50 sorting and assembly machinery component
201	Stom	Stomatin
202	Tes	Testin
203	Th	Tyrosine 3-monooxygenase
204	Atp6v0d1	V-type proton ATPase subunit
205	Dhcr7	7-dehydrocholesterol reductase
206	Cyp1b1	Cytochrome P450 1B1
	* filter 60% valid

## Sheet: Tabela S1 - Base JL
	Total Protein Identified in Decellulariezed Fractions of Rat Adrenal Gland*
	Gene name	Protein name
1	Col1a1	Collagen type I alpha 1 chain
2	Col1a2	Collagen type I alpha 2 chain
3	Col4a1	Collagen type IV alpha 1 chain
4	Col4a2	Collagen type IV alpha 2 chain
5	Col5a2	Collagen type V alpha 2 chain
6	Col6a1	Collagen type VI alpha 1 chain
7	Col6a2	Collagen type VI alpha 2 chain
8	Col6a3	Collagen type VI alpha 3 chain
9	Col6a5	Collagen type VI alpha 5 chain
10	Col6a6	Collagen type VI alpha 6 chain
11	Col12a1	Collagen type XII alpha 1 chain
12	Col14a1	Collagen type XIV alpha 1 chain
13	Col18a1	Collagen type XVIII alpha 1 chain
14	Lama2	Laminin subunit alpha 2
15	Lama4	Laminin subunit alpha 4
16	Lama5	Laminin subunit alpha 5
17	Lamb1	Laminin subunit beta 1
18	Lamb2	Laminin subunit beta 2
19	Lamc1	Laminin subunit gamma 1
20	Eln	Elastin
21	Emilin1	Elastin microfibril interfacer 1
22	Fbln5	Fibulin-5
23	Fbn1	Fibrillin 1
24	Fbn2	Fibrillin 2
25	Nid1	Nidogen 1
26	Nid2	Nidogen-2
27	Fn1	Fibronectin
28	Tnc	Tenascin C
29	Hspg2	Heparan sulfate proteoglycan 2
30	Ltbp4	Latent transforming growth factor beta binding protein 4
31	Tgfbi	Transforming growth factor, beta induced
32	Ecm1	Extracellular matrix protein 1
33	Gpt2	Alanine transaminase
34	Hbb	Hemoglobin subunit beta-1
35	Mfap2	Microfibril associated protein 2
36	Plg	Plasminogen
37	Prxl2a	Peroxiredoxin-like 2A
38	C4b	Complement C4B
39	C3	Complement C3
40	Tgm2	Protein-glutamine gamma-glutamyltransferase 2
41	C4a	Complement C4A
42	Fgb	Fibrinogen beta chain
43	Fgg	Fibrinogen gamma chain
44	Flna	Filamin A
45	C1qbp	Complement component 1 Q subcomponent-binding protein
46	Hnrnpu	Heterogeneous nuclear ribonucleoprotein U
47	Serpinh1	Serpin H1
48	Acta2	Actin, aortic smooth muscle
49	Actb	Actin, cytoplasmic 1
50	Actg1	Actin, cytoplasmic 2
51	Ahnak	AHNAK nucleoprotein
52	Bckdha	2-oxoisovalerate dehydrogenase subunit alpha
53	H4c2	Histone H4
54	Ddx17	RNA-helicase
55	Ddx3x	RNA helicase
56	Ddx6	DEAD-box helicase 6
57	Dnajb1	DnaJ homolog subfamily B member 1
58	Dpysl2	Dihydropyrimidinase-related protein 2
59	Dsp	Desmoplakin
60	Ehd3	EH domain-containing protein 3
61	Eif4g2	Eif4g2 protein
62	Eif4h	Eukaryotic translation initiation factor 4H
63	Eps15l1	Epidermal growth factor receptor pathway substrate 15-like 1
64	Erlin2	Erlin-2
65	Fga	Fibrinogen alpha chain
66	Fubp1	Far upstream element binding protein 1
67	Fubp3	Far upstream element binding protein 3
68	Glrx3	Glutaredoxin-3
69	Hnrnpk	Heterogeneous nuclear ribonucleoprotein K
70	Hsd3b1	3 beta-hydroxysteroid dehydrogenase
71	Hspa8	Heat shock cognate 71 kDa protein
72	Hspa9	Stress-70 protein, mitochondrial
73	Hspe1	10 kDa heat shock protein, mitochondrial
74	LOC100911361	Heterogeneous nuclear ribonucleoprotein A3-like
75	Pabpc1	Polyadenylate-binding protein 1
76	Pc	Pyruvate carboxylase, mitochondrial
77	Pcbp1	Poly(rC) binding protein 1
78	Pcbp2	Poly(rC) binding protein 2
79	Pdcd6ip	Programmed cell death 6-interacting protein
80	Prdx1l1	Peroxiredoxin-1
81	Prdx2	Peroxiredoxin 2
82	Ptk2	non-specific protein-tyrosine kinase
83	Pura	Transcriptional activator protein Pur-alpha
84	Sec24a	SEC24 homolog A, COPII coat complex component
85	Sec24b	SEC24 homolog B, COPII coat complex component
86	Sec24c	SEC24 homolog C, COPII coat complex component
87	Sec24d	SEC24 homolog D, COPII coat complex component
88	Smarcc2	SWI/SNF actin dependent regulator of chromatin
89	Sorbs2	Sorbin and SH3 domain containing 2
90	Sorbs3	Sorbin and SH3 domain containing 3
91	Tcp1	T-complex protein 1 subunit alpha
92	Tln1	Talin 1
93	Tns1	Tensin 1
94	Tppp3	Tubulin polymerization-promoting protein family member 3
95	Tuba1b	Tubulin alpha chain
96	Tubb4b	Tubulin beta chain
97	Tubb5	Tubulin beta-5 chain
98	Vim	Vimentin
99	Aak1	AP2 associated kinase 1
100	Ap3d1	Adaptor related protein complex 3 subunit delta 1
101	Atp5f1b	ATP synthase subunit beta
102	Atp5f1c	ATP synthase subunit gamma, mitochondrial
103	Htra2	HtrA serine peptidase 2
104	Khdrbs1	KH domain-containing, signal transduction-associated protein 1
105	Khsrp	KH-type splicing regulatory protein
106	Nedd4	E3 ubiquitin-protein ligase
107	Nnt	proton-translocating NAD(P)(+) transhydrogenase
108	Pef1	Peflin
109	Slc25a5	ADP/ATP translocase 2
110	A1E0X7	Steroidogenic acute regulatory protein
111	Atp5f1a	ATP synthase subunit alpha
112	Atp5po	ATP synthase subunit O, mitochondrial
113	Copg1	Coatomer subunit gamma
114	Cox6c2	Cytochrome c oxidase subunit 6C-2
115	Ctnnd1	Catenin delta 1
116	Cyp11b1	steroid 11beta-monooxygenase
117	Fdxr	NADPH:adrenodoxin oxidoreductase, mitochondrial
118	Gapdh	Glyceraldehyde-3-phosphate dehydrogenase
119	Got2	Aspartate aminotransferase
120	Lonp1	Lon protease homolog, mitochondrial
121	Matr3	Matr3 protein
122	Myh9	Myosin, heavy chain 9
123	Nsfl1c	NSFL1 cofactor
124	Sucla2	Succinate-CoA ligase subunit beta
125	Tufm	Elongation factor Tu, mitochondrial
126	H2ac25	H2A clustsered histone 25
127	Hcfc1	Host cell factor C1
128	Hnrnpa2b1	Heterogeneous nuclear ribonucleoproteins A2/B1
129	Hnrnpc	Heterogeneous nuclear ribonucleoprotein C
130	Hnrnpf	Heterogeneous nuclear ribonucleoprotein F
131	Hnrnph1	Heterogeneous nuclear ribonucleoprotein H1
132	Hnrnph3	Heterogeneous nuclear ribonucleoprotein H3
133	Hnrnpm	Heterogeneous nuclear ribonucleoprotein M
134	Hspb1	Heat shock protein beta-1
135	Hspd1	Heat shock protein family D (Hsp60) member 1
136	Iqgap2	IQ motif containing GTPase activating protein 2
137	Lmna	Lamin A/C
138	Nono	Non-POU domain-containing octamer-binding protein
139	Ptbp1	Polypyrimidine tract-binding protein 1
140	Fusl1	Fus RNA binding protein like 1
141	Sfpq	Splicing factor proline and glutamine rich
142	Tardbp	TAR DNA-binding protein 43
143	Zfp207	Zinc finger protein 207
144	Acat1	Acetyl-CoA acetyltransferase, mitochondrial
145	Cyp11a1	Cholesterol side-chain cleavage enzyme, mitochondrial
146	Cyp21a1	Cytochrome P450, family 21, subfamily a, polypeptide 1
147	Dbnl	Drebrin-like protein
148	Ddx5	Probable ATP-dependent RNA helicase DDX5
149	H1f2	H1.2 linker histone, cluster member
150	Sec31a	SEC31 homolog A, COPII coat complex component
151	Tfg	TRK-fused gene protein
152	AABR07054368.1	Tr-type G domain-containing protein
153	Acaa2	Acetyl-CoA acyltransferase 2
154	Dnm1l	Dynamin 1-like
155	Hsd17b10	Hydroxyacyl-Coenzyme A dehydrogenase type II (
156	Hsp90ab1	Heat shock protein 90 alpha family class B member 1
157	Tinagl1	Tubulointerstitial nephritis antigen-like 1
158	Vwa5a	von Willebrand factor A domain containing 5A
159	Hadhb	Trifunctional enzyme subunit beta, mitochondrial
160	Rpl18	Ribosomal protein L18
161	Dad1	Dolichyl-diphosphooligosaccharide--protein glycosyltransferase subunit
162	Ubap2l	Ubiquitin associated protein 2-like
163	Fam120a	Family with sequence similarity 120 member A
164	Gsta3	Glutathione S-transferase alpha-3
165	Hba-a1 Glnc3	Globin c3
166	Mtch2	Mitochondrial carrier 2
167	Ndufb10	NADH dehydrogenase
168	Phb2	Prohibitin
169	Slc25a10	Solute carrier family 25 member 10
170	Slc25a12	Electrogenic aspartate/glutamate antiporter SLC25A12
171	Slc25a13	Solute carrier family 25 member 13
172	Suclg2	Succinate-CoA ligase subunit beta
173	Tomm22	Mitochondrial import receptor subunit TOM22 homolog
174	Vdac3	Voltage-dependent anion-selective channel protein 3
175	Fdx1	Ferredoxin 1
176	COX2	Cytochrome c oxidase subunit 2
177	Cox4i1	Cytochrome c oxidase subunit 4
178	Aco2	Aconitate hydratase, mitochondrial
179	Vdac1	Voltage-dependent anion-selective channel protein 1
180	Vdac2	Voltage-dependent anion-selective channel protein 2
181	Phb1 Phb	Prohibitin 1
182	Slc25a1	Solute carrier family 25 member 1
183	Myo1c	Myosin 1C
184	Afdn	Afadin, adherens junction formation factor
185	Anxa7	Annexin
186	Gstt3	glutathione transferase
187	Cox5a	Cytochrome c oxidase subunit 5A, mitochondrial
188	Dnm1	dynamin GTPase
189	Eef2	Elongation factor 2
190	Eif4g1	Eukaryotic translation initiation factor 4 gamma, 1
191	Pkml1	Pyruvate kinase
192	Mgarp	Mitochondria-localized glutamic acid-rich protein
193	Rpl4	Large ribosomal subunit protein uL4
194	Rpn1	Dolichyl-diphosphooligosaccharide-protein glycosyltransferase subunit 1
195	Samm50	SAMM50 sorting and assembly machinery component
196	Stom	Stomatin
197	Tes	Testin
198	Th	Tyrosine 3-monooxygenase
199	Atp6v0d1	V-type proton ATPase subunit
200	Dhcr7	7-dehydrocholesterol reductase
201	Cyp1b1	Cytochrome P450 1B1
202	Hpx	Hemopexin
203	Ahsg	Alpha-2-HS-glycoprotein
204	Akr1b8	Aldose reductase-related protein 1-like
205	Chga	Chromogranin A
206	Chgb	Chromogranin B
	* filter 60% valid

## Sheet: Table IF x OF proteins
Table S3 - Proteins identified in decellularized inner and outer fractions of rat adrenal gland
	Inner Fraction (IF) of Rat Adrenal Gland*			Outer Fraction (OF) of Rat Adrenal Gland
	Gene	Protein		Gene	Protein
	Col1a1	Collagen type I alpha 1 chain		Col1a1	Collagen type I alpha 1 chain
	Col1a2	Collagen type I alpha 2 chain		Col1a2	Collagen type I alpha 2 chain
	Col4a1	Collagen type IV alpha 1 chain		Col4a1	Collagen type IV alpha 1 chain
	Col4a2	Collagen type IV alpha 2 chain		Col4a2	Collagen type IV alpha 2 chain
	Col5a2	Collagen type V alpha 2 chain		Col5a2	Collagen type V alpha 2 chain
	Col6a1	Collagen type VI alpha 1 chain		Col6a1	Collagen type VI alpha 1 chain
	Col6a2	Collagen type VI alpha 2 chain		Col6a2	Collagen type VI alpha 2 chain
	Col6a3	Collagen type VI alpha 3 chain		Col6a3	Collagen type VI alpha 3 chain
	Col6a5	Collagen type VI alpha 5 chain		Col6a5	Collagen type VI alpha 5 chain
	Col6a6	Collagen type VI alpha 6 chain		Col6a6	Collagen type VI alpha 6 chain
	Col12a1	Collagen type XII alpha 1 chain		Col12a1	Collagen type XII alpha 1 chain
	Col14a1	Collagen type XIV alpha 1 chain		Col14a1	Collagen type XIV alpha 1 chain
	Col18a1	Collagen type XVIII alpha 1 chain		Col18a1	Collagen type XVIII alpha 1 chain
	Lama2	Laminin subunit alpha 2		Lama2	Laminin subunit alpha 2
	Lama4	Laminin subunit alpha 4		Lama4	Laminin subunit alpha 4
	Lama5	Laminin subunit alpha 5		Lama5	Laminin subunit alpha 5
	Lamb1	Laminin subunit beta 1		Lamb1	Laminin subunit beta 1
	Lamb2	Laminin subunit beta 2		Lamb2	Laminin subunit beta 2
	Lamc1	Laminin subunit gamma 1		Lamc1	Laminin subunit gamma 1
	Eln	Elastin		Eln	Elastin
	Emilin1	Elastin microfibril interfacer 1		Emilin1	Elastin microfibril interfacer 1
	Fbln5	Fibulin-5		Fbln5	Fibulin-5
	Fbn1	Fibrillin 1		Fbn1	Fibrillin 1
	Fbn2	Fibrillin 2		Fbn2	Fibrillin 2
	Nid1	Nidogen 1		Nid1	Nidogen 1
	Nid2	Nidogen-2		Nid2	Nidogen-2
	Fn1	Fibronectin		Fn1	Fibronectin
	Tnc	Tenascin C		Tnc	Tenascin C
	Hspg2	Heparan sulfate proteoglycan 2		Hspg2	Heparan sulfate proteoglycan 2
	Ltbp4	Latent transforming growth factor beta binding protein 4		Ltbp4	Latent transforming growth factor beta binding protein 4
	Tgfbi	Transforming growth factor, beta induced		Tgfbi	Transforming growth factor, beta induced
	Ecm1	Extracellular matrix protein 1		Ecm1	Extracellular matrix protein 1
	Gpt2	Alanine transaminase		Gpt2	Alanine transaminase
	Hbb	Hemoglobin subunit beta-1		Hbb	Hemoglobin subunit beta-1
	Mfap2	Microfibril associated protein 2		Mfap2	Microfibril associated protein 2
	Plg	Plasminogen		Plg	Plasminogen
	Prxl2a	Peroxiredoxin-like 2A		Prxl2a	Peroxiredoxin-like 2A
	C4b	Complement C4B		C4b	Complement C4B
	C3	Complement C3		C3	Complement C3
	Tgm2	Protein-glutamine gamma-glutamyltransferase 2		Tgm2	Protein-glutamine gamma-glutamyltransferase 2
	C4a	Complement C4A		C4a	Complement C4A
	Fgb	Fibrinogen beta chain		Fgb	Fibrinogen beta chain
	Fgg	Fibrinogen gamma chain		Fgg	Fibrinogen gamma chain
	Flna	Filamin A		Flna	Filamin A
	C1qbp	Complement component 1 Q subcomponent-binding protein		C1qbp	Complement component 1 Q subcomponent-binding protein
	Hnrnpu	Heterogeneous nuclear ribonucleoprotein U		Hnrnpu	Heterogeneous nuclear ribonucleoprotein U
	Serpinh1	Serpin H1		Serpinh1	Serpin H1
	Acta2	Actin, aortic smooth muscle		Acta2	Actin, aortic smooth muscle
	Actb	Actin, cytoplasmic 1		Actb	Actin, cytoplasmic 1
	Actg1	Actin, cytoplasmic 2		Actg1	Actin, cytoplasmic 2
	Ahnak	AHNAK nucleoprotein		Ahnak	AHNAK nucleoprotein
	Bckdha	2-oxoisovalerate dehydrogenase subunit alpha		Bckdha	2-oxoisovalerate dehydrogenase subunit alpha
	H4c2	Histone H4		H4c2	Histone H4
	Ddx17	RNA-helicase		Ddx17	RNA-helicase
	Ddx3x	RNA helicase		Ddx3x	RNA helicase
	Ddx6	DEAD-box helicase 6		Ddx6	DEAD-box helicase 6
	Dnajb1	DnaJ homolog subfamily B member 1		Dnajb1	DnaJ homolog subfamily B member 1
	Dpysl2	Dihydropyrimidinase-related protein 2		Dpysl2	Dihydropyrimidinase-related protein 2
	Dsp	Desmoplakin		Dsp	Desmoplakin
	Ehd3	EH domain-containing protein 3		Ehd3	EH domain-containing protein 3
	Eif4g2	Eif4g2 protein		Eif4g2	Eif4g2 protein
	Eif4h	Eukaryotic translation initiation factor 4H		Eif4h	Eukaryotic translation initiation factor 4H
	Eps15l1	Epidermal growth factor receptor pathway substrate 15-like 1		Eps15l1	Epidermal growth factor receptor pathway substrate 15-like 1
	Erlin2	Erlin-2		Erlin2	Erlin-2
	Fga	Fibrinogen alpha chain		Fga	Fibrinogen alpha chain
	Fubp1	Far upstream element binding protein 1		Fubp1	Far upstream element binding protein 1
	Fubp3	Far upstream element binding protein 3		Fubp3	Far upstream element binding protein 3
	Glrx3	Glutaredoxin-3		Glrx3	Glutaredoxin-3
	Hnrnpk	Heterogeneous nuclear ribonucleoprotein K		Hnrnpk	Heterogeneous nuclear ribonucleoprotein K
	Hsd3b1	3 beta-hydroxysteroid dehydrogenase		Hsd3b1	3 beta-hydroxysteroid dehydrogenase
	Hspa8	Heat shock cognate 71 kDa protein		Hspa8	Heat shock cognate 71 kDa protein
	Hspa9	Stress-70 protein, mitochondrial		Hspa9	Stress-70 protein, mitochondrial
	Hspe1	10 kDa heat shock protein, mitochondrial		Hspe1	10 kDa heat shock protein, mitochondrial
	LOC100911361	Heterogeneous nuclear ribonucleoprotein A3-like		LOC100911361	Heterogeneous nuclear ribonucleoprotein A3-like
	Pabpc1	Polyadenylate-binding protein 1		Pabpc1	Polyadenylate-binding protein 1
	Pc	Pyruvate carboxylase, mitochondrial		Pc	Pyruvate carboxylase, mitochondrial
	Pcbp1	Poly(rC) binding protein 1		Pcbp1	Poly(rC) binding protein 1
	Pcbp2	Poly(rC) binding protein 2		Pcbp2	Poly(rC) binding protein 2
	Pdcd6ip	Programmed cell death 6-interacting protein		Pdcd6ip	Programmed cell death 6-interacting protein
	Prdx1l1	Peroxiredoxin-1		Prdx1l1	Peroxiredoxin-1
	Prdx2	Peroxiredoxin 2		Prdx2	Peroxiredoxin 2
	Ptk2	non-specific protein-tyrosine kinase		Ptk2	non-specific protein-tyrosine kinase
	Pura	Transcriptional activator protein Pur-alpha		Pura	Transcriptional activator protein Pur-alpha
	Sec24a	SEC24 homolog A, COPII coat complex component		Sec24a	SEC24 homolog A, COPII coat complex component
	Sec24b	SEC24 homolog B, COPII coat complex component		Sec24b	SEC24 homolog B, COPII coat complex component
	Sec24c	SEC24 homolog C, COPII coat complex component		Sec24c	SEC24 homolog C, COPII coat complex component
	Sec24d	SEC24 homolog D, COPII coat complex component		Sec24d	SEC24 homolog D, COPII coat complex component
	Smarcc2	SWI/SNF actin dependent regulator of chromatin		Smarcc2	SWI/SNF actin dependent regulator of chromatin
	Sorbs2	Sorbin and SH3 domain containing 2		Sorbs2	Sorbin and SH3 domain containing 2
	Sorbs3	Sorbin and SH3 domain containing 3		Sorbs3	Sorbin and SH3 domain containing 3
	Tcp1	T-complex protein 1 subunit alpha		Tcp1	T-complex protein 1 subunit alpha
	Tln1	Talin 1		Tln1	Talin 1
	Tns1	Tensin 1		Tns1	Tensin 1
	Tppp3	Tubulin polymerization-promoting protein family member 3		Tppp3	Tubulin polymerization-promoting protein family member 3
	Tuba1b	Tubulin alpha chain		Tuba1b	Tubulin alpha chain
	Tubb4b	Tubulin beta chain		Tubb4b	Tubulin beta chain
	Tubb5	Tubulin beta-5 chain		Tubb5	Tubulin beta-5 chain
	Vim	Vimentin		Vim	Vimentin
	Aak1	AP2 associated kinase 1		Aak1	AP2 associated kinase 1
	Ap3d1	Adaptor related protein complex 3 subunit delta 1		Ap3d1	Adaptor related protein complex 3 subunit delta 1
	Atp5f1b	ATP synthase subunit beta		Atp5f1b	ATP synthase subunit beta
	Atp5f1c	ATP synthase subunit gamma, mitochondrial		Atp5f1c	ATP synthase subunit gamma, mitochondrial
	Htra2	HtrA serine peptidase 2		Htra2	HtrA serine peptidase 2
	Khdrbs1	KH domain-containing, signal transduction-associated protein 1		Khdrbs1	KH domain-containing, signal transduction-associated protein 1
	Khsrp	KH-type splicing regulatory protein		Khsrp	KH-type splicing regulatory protein
	Nedd4	E3 ubiquitin-protein ligase		Nedd4	E3 ubiquitin-protein ligase
	Nnt	proton-translocating NAD(P)(+) transhydrogenase		Nnt	proton-translocating NAD(P)(+) transhydrogenase
	Pef1	Peflin		Pef1	Peflin
	Slc25a5	ADP/ATP translocase 2		Slc25a5	ADP/ATP translocase 2
	A1E0X7	Steroidogenic acute regulatory protein		A1E0X7	Steroidogenic acute regulatory protein
	Atp5f1a	ATP synthase subunit alpha		Atp5f1a	ATP synthase subunit alpha
	Atp5po	ATP synthase subunit O, mitochondrial		Atp5po	ATP synthase subunit O, mitochondrial
	Copg1	Coatomer subunit gamma		Copg1	Coatomer subunit gamma
	Cox6c2	Cytochrome c oxidase subunit 6C-2		Cox6c2	Cytochrome c oxidase subunit 6C-2
	Ctnnd1	Catenin delta 1		Ctnnd1	Catenin delta 1
	Cyp11b1	steroid 11beta-monooxygenase		Cyp11b1	steroid 11beta-monooxygenase
	Fdxr	NADPH:adrenodoxin oxidoreductase, mitochondrial		Fdxr	NADPH:adrenodoxin oxidoreductase, mitochondrial
	Gapdh	Glyceraldehyde-3-phosphate dehydrogenase		Gapdh	Glyceraldehyde-3-phosphate dehydrogenase
	Got2	Aspartate aminotransferase		Got2	Aspartate aminotransferase
	Lonp1	Lon protease homolog, mitochondrial		Lonp1	Lon protease homolog, mitochondrial
	Matr3	Matr3 protein		Matr3	Matr3 protein
	Myh9	Myosin, heavy chain 9		Myh9	Myosin, heavy chain 9
	Nsfl1c	NSFL1 cofactor		Nsfl1c	NSFL1 cofactor
	Sucla2	Succinate-CoA ligase subunit beta		Sucla2	Succinate-CoA ligase subunit beta
	Tufm	Elongation factor Tu, mitochondrial		Tufm	Elongation factor Tu, mitochondrial
	H2ac25	H2A clustsered histone 25		H2ac25	H2A clustsered histone 25
	Hcfc1	Host cell factor C1		Hcfc1	Host cell factor C1
	Hnrnpa2b1	Heterogeneous nuclear ribonucleoproteins A2/B1		Hnrnpa2b1	Heterogeneous nuclear ribonucleoproteins A2/B1
	Hnrnpc	Heterogeneous nuclear ribonucleoprotein C		Hnrnpc	Heterogeneous nuclear ribonucleoprotein C
	Hnrnpf	Heterogeneous nuclear ribonucleoprotein F		Hnrnpf	Heterogeneous nuclear ribonucleoprotein F
	Hnrnph1	Heterogeneous nuclear ribonucleoprotein H1		Hnrnph1	Heterogeneous nuclear ribonucleoprotein H1
	Hnrnph3	Heterogeneous nuclear ribonucleoprotein H3		Hnrnph3	Heterogeneous nuclear ribonucleoprotein H3
	Hnrnpm	Heterogeneous nuclear ribonucleoprotein M		Hnrnpm	Heterogeneous nuclear ribonucleoprotein M
	Hspb1	Heat shock protein beta-1		Hspb1	Heat shock protein beta-1
	Hspd1	Heat shock protein family D (Hsp60) member 1		Hspd1	Heat shock protein family D (Hsp60) member 1
	Iqgap2	IQ motif containing GTPase activating protein 2		Iqgap2	IQ motif containing GTPase activating protein 2
	Lmna	Lamin A/C		Lmna	Lamin A/C
	Nono	Non-POU domain-containing octamer-binding protein		Nono	Non-POU domain-containing octamer-binding protein
	Ptbp1	Polypyrimidine tract-binding protein 1		Ptbp1	Polypyrimidine tract-binding protein 1
	Fusl1	Fus RNA binding protein like 1		Fusl1	Fus RNA binding protein like 1
	Sfpq	Splicing factor proline and glutamine rich		Sfpq	Splicing factor proline and glutamine rich
	Tardbp	TAR DNA-binding protein 43		Tardbp	TAR DNA-binding protein 43
	Zfp207	Zinc finger protein 207		Zfp207	Zinc finger protein 207
	Acat1	Acetyl-CoA acetyltransferase, mitochondrial		Acat1	Acetyl-CoA acetyltransferase, mitochondrial
	Cyp11a1	Cholesterol side-chain cleavage enzyme, mitochondrial		Cyp11a1	Cholesterol side-chain cleavage enzyme, mitochondrial
	Cyp21a1	Cytochrome P450, family 21, subfamily a, polypeptide 1		Cyp21a1	Cytochrome P450, family 21, subfamily a, polypeptide 1
	Dbnl	Drebrin-like protein		Dbnl	Drebrin-like protein
	Ddx5	Probable ATP-dependent RNA helicase DDX5		Ddx5	Probable ATP-dependent RNA helicase DDX5
	H1f2	H1.2 linker histone, cluster member		H1f2	H1.2 linker histone, cluster member
	Sec31a	SEC31 homolog A, COPII coat complex component		Sec31a	SEC31 homolog A, COPII coat complex component
	Tfg	TRK-fused gene protein		Tfg	TRK-fused gene protein
	AABR07054368.1	Tr-type G domain-containing protein		AABR07054368.1	Tr-type G domain-containing protein
	Acaa2	Acetyl-CoA acyltransferase 2		Acaa2	Acetyl-CoA acyltransferase 2
	Dnm1l	Dynamin 1-like		Dnm1l	Dynamin 1-like
	Hsd17b10	Hydroxyacyl-Coenzyme A dehydrogenase type II (		Hsd17b10	Hydroxyacyl-Coenzyme A dehydrogenase type II (
	Hsp90ab1	Heat shock protein 90 alpha family class B member 1		Hsp90ab1	Heat shock protein 90 alpha family class B member 1
	Tinagl1	Tubulointerstitial nephritis antigen-like 1		Tinagl1	Tubulointerstitial nephritis antigen-like 1
	Vwa5a	von Willebrand factor A domain containing 5A		Vwa5a	von Willebrand factor A domain containing 5A
	Hadhb	Trifunctional enzyme subunit beta, mitochondrial		Hadhb	Trifunctional enzyme subunit beta, mitochondrial
	Rpl18	Ribosomal protein L18		Rpl18	Ribosomal protein L18
	Dad1	Dolichyl-diphosphooligosaccharide--protein glycosyltransferase subunit		Dad1	Dolichyl-diphosphooligosaccharide--protein glycosyltransferase subunit
	Ubap2l	Ubiquitin associated protein 2-like		Ubap2l	Ubiquitin associated protein 2-like
	Fam120a	Family with sequence similarity 120 member A		162 proteins
	Gsta3	Glutathione S-transferase alpha-3
	Hba-a1 Glnc3	Globin c3
	Mtch2	Mitochondrial carrier 2
	Ndufb10	NADH dehydrogenase
	Phb2	Prohibitin
	Slc25a10	Solute carrier family 25 member 10
	Slc25a12	Electrogenic aspartate/glutamate antiporter SLC25A12
	Slc25a13	Solute carrier family 25 member 13
	Suclg2	Succinate-CoA ligase subunit beta
	Tomm22	Mitochondrial import receptor subunit TOM22 homolog
	Vdac3	Voltage-dependent anion-selective channel protein 3
	Fdx1	Ferredoxin 1
	COX2	Cytochrome c oxidase subunit 2
	Cox4i1	Cytochrome c oxidase subunit 4
	Aco2	Aconitate hydratase, mitochondrial
	Vdac1	Voltage-dependent anion-selective channel protein 1
	Vdac2	Voltage-dependent anion-selective channel protein 2
	Phb1 Phb	Prohibitin 1
	Slc25a1	Solute carrier family 25 member 1
	Myo1c	Myosin 1C
	Afdn	Afadin, adherens junction formation factor
	Anxa7	Annexin
	Gstt3	glutathione transferase
	Cox5a	Cytochrome c oxidase subunit 5A, mitochondrial
	Dnm1	dynamin GTPase
	Eef2	Elongation factor 2
	Eif4g1	Eukaryotic translation initiation factor 4 gamma, 1
	Pkml1	Pyruvate kinase
	Mgarp	Mitochondria-localized glutamic acid-rich protein
	Rpl4	Large ribosomal subunit protein uL4
	Rpn1	Dolichyl-diphosphooligosaccharide-protein glycosyltransferase subunit 1
	Samm50	SAMM50 sorting and assembly machinery component
	Stom	Stomatin
	Tes	Testin
	Th	Tyrosine 3-monooxygenase
	Atp6v0d1	V-type proton ATPase subunit
	Dhcr7	7-dehydrocholesterol reductase
	Cyp1b1	Cytochrome P450 1B1
	Hpx	Hemopexin
	Ahsg	Alpha-2-HS-glycoprotein
	Akr1b8	Aldose reductase-related protein 1-like
	Chga	Chromogranin A
	Chgb	Chromogranin B
	206 proteins
